# Supplementary material for: N′-(Furan-2-ylmethyl­ene)-2-hydroxy­benzohydrazide
Source: Acta Crystallogr Sect E Struct Rep Online. 2008 Oct 25;64(Pt 11):o2208. doi: 10.1107/S1600536808034636 (PMC2959693; doi:10.1107/S1600536808034636)
Supplement: Supplementary file 2 [file e-64-o2208-Isup2.hkl]

# 
# h,k,l, Fc-squared, Fo-squared, sigma(Fo-squared) and status flag 
# 
data_I
_shelx_title ' 123 in P2(1)/n' 
_shelx_refln_list_code          4 
_shelx_F_calc_maximum      138.00 
_exptl_crystal_F_000       480.00 
_reflns_d_resolution_high  0.8394 
 
loop_ 
 _symmetry_equiv_pos_as_xyz 
 'x, y, z' 
 '-x+1/2, y+1/2, -z+1/2' 
 '-x, -y, -z' 
 'x-1/2, -y-1/2, z-1/2' 
 
_cell_length_a     4.9898 
_cell_length_b    20.6617 
_cell_length_c    10.6994 
_cell_angle_alpha  90.000 
_cell_angle_beta  101.421 
_cell_angle_gamma  90.000 
 
_shelx_F_squared_multiplier     1.000 
 
loop_ 
 _refln_index_h 
 _refln_index_k 
 _refln_index_l 
 _refln_F_squared_calc 
 _refln_F_squared_meas 
 _refln_F_squared_sigma 
 _refln_observed_status 
   2   0   0     1487.71     1409.16     19.21 o 
   4   0   0      162.80      161.67      4.80 o 
   1   1   0       57.78       55.91      1.04 o 
   2   1   0       27.50       32.05      0.92 o 
   3   1   0        7.64        7.45      0.68 o 
   4   1   0        7.49        5.93      0.90 o 
   5   1   0       44.61       47.54      2.19 o 
   0   2   0     7857.16     7304.98    130.92 o 
   1   2   0      726.30      673.93      6.60 o 
   2   2   0        0.37       -0.05      0.29 o 
   3   2   0       25.38       26.19      1.06 o 
   4   2   0       13.07       12.16      1.49 o 
   5   2   0        4.73        7.15      1.17 o 
   1   3   0     3630.98     3643.50     28.88 o 
   2   3   0       16.04       15.33      0.70 o 
   3   3   0        1.81        2.75      0.54 o 
   4   3   0       23.44       25.74      1.48 o 
   5   3   0      116.62      117.44      3.96 o 
   0   4   0      326.81      322.63      6.76 o 
   1   4   0    19042.96    19879.25    326.09 o 
   2   4   0      911.27      941.50      8.56 o 
   3   4   0      131.09      117.23      2.19 o 
   4   4   0        3.44        3.56      0.82 o 
   5   4   0        8.86        7.15      1.38 o 
   1   5   0     6214.95     6233.09     48.97 o 
   2   5   0      152.10      130.52      2.06 o 
   3   5   0       19.20       17.19      1.01 o 
   4   5   0        0.16       -0.20      0.68 o 
   5   5   0       10.19        3.56      2.47 o 
   0   6   0     3184.81     2933.55     56.44 o 
   1   6   0     2260.82     2203.88     16.32 o 
   2   6   0      184.43      168.36      2.43 o 
   3   6   0        8.62       10.45      0.82 o 
   4   6   0      212.08      221.83      4.15 o 
   5   6   0        3.47        2.00      1.22 o 
   1   7   0      531.22      542.39      4.33 o 
   2   7   0      758.45      751.72      7.23 o 
   3   7   0       12.52       12.97      0.90 o 
   4   7   0      110.69      105.34      3.39 o 
   5   7   0        0.00       -0.60      1.08 o 
   0   8   0       12.97        8.29      0.83 o 
   1   8   0      607.72      611.64      9.02 o 
   2   8   0        6.06        5.08      0.52 o 
   3   8   0       27.16       28.40      1.29 o 
   4   8   0      129.15      133.02      3.69 o 
   5   8   0        4.31        2.92      1.35 o 
   1   9   0      127.70      150.09      5.22 o 
   2   9   0     2382.08     2303.37     19.29 o 
   3   9   0        1.31        1.31      0.55 o 
   4   9   0       36.27       34.53      1.81 o 
   5   9   0        0.30        0.18      0.91 o 
   0  10   0       20.36       22.50      1.75 o 
   1  10   0      105.56       98.66      2.21 o 
   2  10   0       10.91       10.24      0.68 o 
   3  10   0      231.94      226.88      4.67 o 
   4  10   0        0.28        0.43      0.93 o 
   5  10   0        5.82        3.27      1.40 o 
   1  11   0      179.37      174.02      2.93 o 
   2  11   0       21.41       23.04      0.96 o 
   3  11   0      126.07      127.31      3.47 o 
   4  11   0       10.78       11.85      1.50 o 
   5  11   0        5.36        5.43      1.73 o 
   0  12   0       22.93       27.70      1.69 o 
   1  12   0      311.97      307.66      4.35 o 
   2  12   0       54.07       57.56      1.57 o 
   3  12   0     1471.82     1432.97     17.75 o 
   4  12   0        0.13       -0.31      0.88 o 
   5  12   0        1.39        3.82      2.35 o 
   1  13   0       19.79       22.24      1.16 o 
   2  13   0      112.59      107.23      3.72 o 
   3  13   0      269.66      250.51      6.78 o 
   4  13   0       16.53       17.55      2.33 o 
   0  14   0      110.08      105.10      3.39 o 
   1  14   0       32.38       31.90      1.39 o 
   2  14   0        0.16        0.76      1.21 o 
   3  14   0      157.64      152.92      6.79 o 
   4  14   0       20.32       23.20      2.87 o 
   1  15   0       59.39       59.58      2.16 o 
   2  15   0      130.30      125.05      8.17 o 
   3  15   0       34.32       34.75      2.90 o 
   4  15   0        0.47        0.63      1.64 o 
   0  16   0      218.07      237.93     10.48 o 
   1  16   0       66.96       65.03      2.04 o 
   2  16   0      404.11      423.29      9.42 o 
   3  16   0       51.86       47.49      3.33 o 
   4  16   0      161.25      165.58      7.67 o 
   1  17   0       10.80       10.98      1.47 o 
   2  17   0      113.30      113.52      4.68 o 
   3  17   0       11.12       10.95      2.15 o 
   4  17   0        1.03        2.03      1.82 o 
   0  18   0        2.62        5.44      1.31 o 
   1  18   0      244.23      247.83      5.25 o 
   2  18   0       46.38       49.71      3.37 o 
   3  18   0        9.92       10.79      4.80 o 
   1  19   0      168.48      172.24      9.64 o 
   2  19   0        1.37        0.75      1.33 o 
   3  19   0        3.56        4.34      1.95 o 
   0  20   0        0.02        1.02      1.18 o 
   1  20   0       15.31       20.48      1.89 o 
   2  20   0        1.32        0.67      1.40 o 
   3  20   0        8.64        7.62      2.31 o 
   1  21   0      117.63      120.85      4.24 o 
   2  21   0        1.67       -1.07      1.35 o 
   3  21   0        1.32        0.99      1.83 o 
   0  22   0      215.85      227.63      9.63 o 
   1  22   0        1.17        1.97      1.18 o 
   2  22   0        4.35        3.64      1.83 o 
   1  23   0        0.10        1.10      1.18 o 
   2  23   0        0.13       -0.66      1.59 o 
   0  24   0      132.07      154.17      8.50 o 
   1  24   0        6.80        6.48      3.09 o 
  -5   0   1        1.70        1.22      1.16 o 
  -3   0   1     1549.73     1523.25     30.12 o 
  -1   0   1      124.09      118.36      2.57 o 
   1   0   1      678.32      691.81     13.72 o 
   3   0   1      438.06      418.87      7.95 o 
   5   0   1       16.68       20.72      2.39 o 
  -5   1   1        5.08        5.44      1.17 o 
  -4   1   1        0.29        0.25      0.59 o 
  -3   1   1       40.24       39.45      1.18 o 
  -2   1   1      129.54      131.26      2.02 o 
  -1   1   1      750.70      720.39      6.97 o 
   0   1   1      174.14      141.36      2.24 o 
   1   1   1     1494.20     1529.72     14.08 o 
   2   1   1        7.28        5.87      0.69 o 
   3   1   1       47.69       48.58      2.46 o 
   4   1   1        2.74        1.58      0.74 o 
   5   1   1       26.20       27.12      1.82 o 
  -5   2   1        3.20        1.53      0.95 o 
  -4   2   1       13.12       14.34      1.20 o 
  -3   2   1      506.34      511.87      8.65 o 
  -2   2   1       22.36       26.14      0.83 o 
  -1   2   1      931.21      915.20      8.69 o 
   0   2   1       23.51       26.05      1.04 o 
   1   2   1      747.41      737.29      6.49 o 
   2   2   1      161.20      163.08      2.35 o 
   3   2   1      108.71      111.01      2.19 o 
   4   2   1        1.23        1.75      0.75 o 
   5   2   1      138.36      145.03      4.35 o 
  -5   3   1       20.48       18.53      3.55 o 
  -4   3   1      110.35      104.68      2.66 o 
  -3   3   1       19.79       16.51      0.85 o 
  -2   3   1       38.50       34.46      0.95 o 
  -1   3   1     7018.97     7162.98     63.05 o 
   0   3   1       21.81       20.80      0.79 o 
   1   3   1     2425.85     2307.72     20.88 o 
   2   3   1       79.01       86.05      1.64 o 
   3   3   1       75.00       74.68      1.79 o 
   4   3   1        0.04       -0.35      0.59 o 
   5   3   1        2.38        1.61      0.95 o 
  -5   4   1        3.68        4.45      2.92 o 
  -4   4   1       18.25       16.17      1.46 o 
  -3   4   1       56.81       60.47      1.51 o 
  -2   4   1      913.67      939.15      8.48 o 
  -1   4   1     3003.27     2996.10     26.82 o 
   0   4   1     3656.62     3668.06     37.54 o 
   1   4   1    12679.37    13228.10    115.72 o 
   2   4   1       35.63       33.27      1.04 o 
   3   4   1      144.84      148.04      2.61 o 
   4   4   1        0.86        2.29      0.81 o 
   5   4   1      199.62      203.19      5.22 o 
  -5   5   1       34.28       35.04      2.93 o 
  -4   5   1       77.55       69.58      2.62 o 
  -3   5   1        1.97        1.30      0.55 o 
  -2   5   1      709.21      747.90      7.04 o 
  -1   5   1     3377.70     3258.93     29.11 o 
   0   5   1       40.70       36.70      0.91 o 
   1   5   1      987.48      996.79      8.62 o 
   2   5   1       30.24       30.22      0.87 o 
   3   5   1       53.78       56.10      1.61 o 
   4   5   1       24.18       20.52      1.43 o 
   5   5   1        6.74        7.30      1.43 o 
  -5   6   1       44.92       48.52      4.92 o 
  -4   6   1       73.85       77.57      4.24 o 
  -3   6   1      224.03      212.27      3.10 o 
  -2   6   1      865.06      881.85      8.14 o 
  -1   6   1      353.09      304.01      2.78 o 
   0   6   1      932.07      887.16      8.70 o 
   1   6   1      587.67      560.52      7.73 o 
   2   6   1       46.70       44.44      1.45 o 
   3   6   1       38.58       36.57      1.39 o 
   4   6   1       91.38       91.57      2.85 o 
   5   6   1        5.21        2.79      1.13 o 
  -5   7   1        2.39        2.80      1.09 o 
  -4   7   1       11.28       13.27      1.66 o 
  -3   7   1       38.62       38.55      1.29 o 
  -2   7   1      316.17      291.80      3.48 o 
  -1   7   1        2.57        2.81      0.72 o 
   0   7   1        0.44       -0.28      0.46 o 
   1   7   1       73.96       68.47      1.17 o 
   2   7   1       83.36       81.92      2.75 o 
   3   7   1        9.53       12.41      1.47 o 
   4   7   1      123.90      128.55      2.86 o 
   5   7   1        1.98        1.63      1.87 o 
  -5   8   1       53.07       49.25      2.74 o 
  -4   8   1       13.13       12.14      1.20 o 
  -3   8   1        2.24        2.72      0.65 o 
  -2   8   1     2606.85     2568.07     19.37 o 
  -1   8   1       64.17       60.49      1.74 o 
   0   8   1      304.66      295.39      5.57 o 
   1   8   1      334.54      335.13      3.35 o 
   2   8   1     4596.44     4451.23     35.88 o 
   3   8   1      267.38      252.44      4.39 o 
   4   8   1      322.42      335.10      6.46 o 
   5   8   1        4.62        0.87      1.21 o 
  -5   9   1        0.88       -0.15      0.98 o 
  -4   9   1       40.63       37.57      3.07 o 
  -3   9   1       14.82       14.93      1.14 o 
  -2   9   1      232.73      238.87      2.75 o 
  -1   9   1     1365.79     1453.37     14.02 o 
   0   9   1       19.23       23.21      0.94 o 
   1   9   1       79.09       76.87      1.46 o 
   2   9   1      185.98      188.35      2.84 o 
   3   9   1      109.21      110.21      2.60 o 
   4   9   1        7.03        6.33      1.26 o 
   5   9   1        3.16        4.43      1.60 o 
  -5  10   1        1.08        1.04      1.06 o 
  -4  10   1      132.58      145.26      3.47 o 
  -3  10   1       77.22       70.40      2.16 o 
  -2  10   1       50.85       53.94      1.31 o 
  -1  10   1      123.18      116.18      2.15 o 
   0  10   1       13.34       10.59      0.74 o 
   1  10   1      346.29      328.41      5.18 o 
   2  10   1      783.71      795.20      7.76 o 
   3  10   1       90.17       89.04      4.45 o 
   4  10   1       12.65       12.42      1.53 o 
   5  10   1        8.61        8.98      1.87 o 
  -5  11   1        0.94        1.43      1.82 o 
  -4  11   1        1.67        2.09      1.31 o 
  -3  11   1       92.40       89.21      2.47 o 
  -2  11   1       22.40       21.34      0.92 o 
  -1  11   1       26.13       25.13      1.08 o 
   0  11   1       50.35       54.20      1.84 o 
   1  11   1       38.66       38.44      1.27 o 
   2  11   1      166.70      160.75      2.56 o 
   3  11   1      208.99      211.07      6.59 o 
   4  11   1       44.37       42.27      2.37 o 
   5  11   1        0.00        1.64      1.85 o 
  -5  12   1        4.09        6.94      3.12 o 
  -4  12   1       55.05       57.59      2.69 o 
  -3  12   1      467.33      426.47      8.38 o 
  -2  12   1        4.21        4.42      0.88 o 
  -1  12   1       79.82       76.86      1.86 o 
   0  12   1        0.09        1.30      1.06 o 
   1  12   1       87.29       81.90      2.03 o 
   2  12   1       32.21       30.76      1.34 o 
   3  12   1      289.17      261.19      6.87 o 
   4  12   1        9.45        8.21      2.34 o 
  -5  13   1        1.27        0.28      1.89 o 
  -4  13   1        4.22        3.58      1.14 o 
  -3  13   1        3.06        3.29      1.08 o 
  -2  13   1      126.36      122.77      3.26 o 
  -1  13   1       40.52       41.94      1.46 o 
   0  13   1      315.04      311.22      4.48 o 
   1  13   1        0.02        0.90      0.53 o 
   2  13   1        1.91        0.30      0.72 o 
   3  13   1       11.69        5.98      1.71 o 
   4  13   1       12.45       12.97      2.18 o 
  -4  14   1       15.95       20.30      2.56 o 
  -3  14   1        1.86        3.14      1.80 o 
  -2  14   1       86.58       86.79      2.78 o 
  -1  14   1       14.36       12.44      1.05 o 
   0  14   1        0.00       -0.28      0.50 o 
   1  14   1        1.83        1.48      0.61 o 
   2  14   1      295.40      297.52      5.58 o 
   3  14   1      155.99      137.14      5.09 o 
   4  14   1       14.78       16.43      2.44 o 
  -4  15   1        4.05        1.71      1.51 o 
  -3  15   1       52.73       56.15      3.48 o 
  -2  15   1        5.44        6.99      1.61 o 
  -1  15   1        0.02       -0.31      0.52 o 
   0  15   1        8.23        7.22      0.87 o 
   1  15   1        2.73        4.07      1.13 o 
   2  15   1      406.78      395.43      8.82 o 
   3  15   1       18.18       13.69      3.30 o 
   4  15   1       12.07       11.83      2.37 o 
  -4  16   1       81.23       85.40      4.52 o 
  -3  16   1        1.82       -0.26      1.37 o 
  -2  16   1       16.55       16.91      2.12 o 
  -1  16   1        6.14        6.06      1.04 o 
   0  16   1        4.11        2.84      0.74 o 
   1  16   1       22.25       21.51      1.38 o 
   2  16   1      206.97      217.93      6.32 o 
   3  16   1       32.20       33.58      8.49 o 
   4  16   1        5.06        1.25      1.89 o 
  -4  17   1       43.89       41.05      3.70 o 
  -3  17   1        0.08       -1.43      2.06 o 
  -2  17   1       41.57       42.42      3.05 o 
  -1  17   1       49.30       51.89      2.33 o 
   0  17   1        9.91       10.68      1.29 o 
   1  17   1        0.92        1.38      0.76 o 
   2  17   1      149.21      156.41      5.54 o 
   3  17   1        4.74        5.62      1.86 o 
   4  17   1       43.59       32.48      4.29 o 
  -4  18   1       14.24       18.98      2.94 o 
  -3  18   1        1.23        0.31      1.77 o 
  -2  18   1        4.13        4.58      1.63 o 
  -1  18   1        0.06       -0.09      0.80 o 
   0  18   1       21.49       19.85      1.41 o 
   1  18   1        6.73        9.84      1.18 o 
   2  18   1        4.87        4.78      2.12 o 
   3  18   1        2.65        3.52      1.83 o 
  -3  19   1        0.00        1.57      1.66 o 
  -2  19   1        8.93        9.31      2.03 o 
  -1  19   1        4.88        1.94      1.07 o 
   0  19   1        4.58        3.73      1.11 o 
   1  19   1        2.45        1.11      1.04 o 
   2  19   1        0.06       -1.08      1.36 o 
   3  19   1        0.63        0.55      2.43 o 
  -3  20   1        0.77        2.59      1.89 o 
  -2  20   1       29.24       24.30      2.73 o 
  -1  20   1       82.07       82.63      3.17 o 
   0  20   1       15.49       16.13      1.68 o 
   1  20   1      253.16      281.28      6.03 o 
   2  20   1        0.38        0.01      1.90 o 
   3  20   1        5.47        9.73      2.42 o 
  -3  21   1        0.02        0.04      1.85 o 
  -2  21   1        4.77        5.18      1.81 o 
  -1  21   1        5.28        5.08      1.40 o 
   0  21   1        1.32       -1.45      0.97 o 
   1  21   1       20.57       19.47      2.69 o 
   2  21   1        0.02       -0.80      1.36 o 
  -2  22   1       11.85       12.82      2.58 o 
  -1  22   1       40.68       43.58      2.61 o 
   0  22   1        9.46        9.48      3.50 o 
   1  22   1       33.79       35.65      2.97 o 
   2  22   1       46.65       45.88      3.78 o 
  -2  23   1        0.97        1.79      1.66 o 
  -1  23   1        0.00        0.00      1.14 o 
   0  23   1        1.81        3.91      1.69 o 
   1  23   1       11.53       11.50      2.17 o 
  -1  24   1        7.45        7.52      2.13 o 
   0  24   1      141.39      152.33      5.90 o 
   1  24   1        0.46       -0.88      1.93 o 
  -4   0   2        0.21        0.06      0.77 o 
  -2   0   2      317.75      285.55      5.22 o 
   0   0   2    15997.10    16259.40    285.46 o 
   2   0   2        1.63        1.07      0.72 o 
   4   0   2        7.25        6.03      1.45 o 
  -5   1   2       20.44       21.05      2.45 o 
  -4   1   2        5.24        7.45      0.90 o 
  -3   1   2      239.37      247.65      3.22 o 
  -2   1   2      667.55      692.50      6.46 o 
  -1   1   2       10.44        6.57      0.87 o 
   0   1   2     1459.91     1399.30     14.72 o 
   1   1   2      188.49      183.24      3.70 o 
   2   1   2       77.52       82.74      2.18 o 
   3   1   2      105.99      102.62      2.48 o 
   4   1   2       19.80       21.30      1.50 o 
   5   1   2       61.17       62.65      3.07 o 
  -5   2   2        5.76        5.46      1.19 o 
  -4   2   2      164.80      166.53      3.77 o 
  -3   2   2      102.92      110.51      1.98 o 
  -2   2   2     2262.87     2281.80     18.83 o 
  -1   2   2      303.35      295.02      3.66 o 
   0   2   2      134.19      148.29      2.29 o 
   1   2   2       39.92       40.96      1.63 o 
   2   2   2      883.72      889.47     10.81 o 
   3   2   2      327.37      348.28      5.09 o 
   4   2   2        0.12       -0.90      0.60 o 
   5   2   2       11.49       15.15      1.59 o 
  -5   3   2        0.00       -0.49      0.80 o 
  -4   3   2      303.79      294.10      4.73 o 
  -3   3   2        5.68        5.14      0.76 o 
  -2   3   2        8.29        7.34      0.52 o 
  -1   3   2        0.83       -0.35      0.38 o 
   0   3   2      226.70      223.76      3.14 o 
   1   3   2     1002.17      995.59      8.72 o 
   2   3   2        2.39        5.07      0.64 o 
   3   3   2        0.02        0.98      0.58 o 
   4   3   2       81.41       87.58      2.65 o 
   5   3   2      145.15      165.19      8.13 o 
  -5   4   2        1.29        0.45      1.08 o 
  -4   4   2      110.25      102.21      3.15 o 
  -3   4   2      150.56      152.21      2.45 o 
  -2   4   2     2109.03     2111.66     17.59 o 
  -1   4   2     3175.46     3260.36     41.37 o 
   0   4   2     1216.50     1235.07     11.69 o 
   1   4   2     1156.89     1096.01      9.54 o 
   2   4   2      242.66      248.13      3.18 o 
   3   4   2        3.59        2.84      0.72 o 
   4   4   2       18.12       16.59      1.71 o 
   5   4   2        2.90        4.52      1.25 o 
  -5   5   2        0.57        0.80      1.01 o 
  -4   5   2       17.48       16.91      1.53 o 
  -3   5   2        8.68        6.12      0.62 o 
  -2   5   2      296.27      344.41      3.79 o 
  -1   5   2     1708.58     1694.25     18.15 o 
   0   5   2      193.53      173.64      4.72 o 
   1   5   2     2637.37     2745.64     22.34 o 
   2   5   2      107.20      110.83      2.01 o 
   3   5   2       23.76       25.97      1.39 o 
   4   5   2       69.92       72.22      2.82 o 
   5   5   2        4.46        6.02      1.70 o 
  -5   6   2      185.29      183.88      9.03 o 
  -4   6   2       36.56       40.49      2.54 o 
  -3   6   2      134.16      132.75      2.30 o 
  -2   6   2     2143.16     2275.09     26.67 o 
  -1   6   2      143.10      131.19      2.50 o 
   0   6   2       74.36       66.65      1.41 o 
   1   6   2      596.09      612.50      5.34 o 
   2   6   2      108.56      121.76      2.07 o 
   3   6   2        5.08        3.42      0.75 o 
   4   6   2      170.95      177.61      4.46 o 
   5   6   2        7.31        6.34      2.30 o 
  -5   7   2       14.28       17.03      1.86 o 
  -4   7   2       19.96       21.44      2.43 o 
  -3   7   2       16.42       16.64      1.12 o 
  -2   7   2        1.40        0.88      0.53 o 
  -1   7   2      208.04      209.30      2.85 o 
   0   7   2       53.53       53.13      1.49 o 
   1   7   2      340.60      370.77      4.39 o 
   2   7   2      476.48      487.45      5.67 o 
   3   7   2       28.43       28.45      1.84 o 
   4   7   2      432.77      445.09      6.71 o 
   5   7   2        2.22        3.21      3.97 o 
  -5   8   2       80.65       74.03      3.20 o 
  -4   8   2       16.33       15.48      1.29 o 
  -3   8   2        2.34        2.53      0.67 o 
  -2   8   2      419.48      380.97      3.74 o 
  -1   8   2     2169.16     2223.36     18.29 o 
   0   8   2      644.68      611.02     10.68 o 
   1   8   2      503.79      539.16      5.58 o 
   2   8   2        0.12        0.42      0.43 o 
   3   8   2       92.36       97.25      2.50 o 
   4   8   2      135.56      142.79      4.99 o 
   5   8   2        3.61        4.21      1.78 o 
  -5   9   2        0.01        0.83      1.22 o 
  -4   9   2       27.98       28.03      2.33 o 
  -3   9   2        3.59        3.27      0.73 o 
  -2   9   2      542.54      538.51      5.71 o 
  -1   9   2        0.18        0.47      0.40 o 
   0   9   2       19.45       26.22      1.64 o 
   1   9   2        0.91       -0.04      0.35 o 
   2   9   2      487.17      478.95      5.28 o 
   3   9   2       10.62        9.83      1.02 o 
   4   9   2       32.55       33.62      3.45 o 
   5   9   2        2.92        4.91      1.75 o 
  -5  10   2       22.29       24.24      2.20 o 
  -4  10   2       39.11       38.80      1.93 o 
  -3  10   2      507.94      517.29      9.12 o 
  -2  10   2       16.69       15.41      0.84 o 
  -1  10   2     1335.53     1405.50     13.78 o 
   0  10   2      140.04      146.68      3.51 o 
   1  10   2      204.30      191.60      3.24 o 
   2  10   2       24.52       27.26      1.09 o 
   3  10   2      223.83      219.82      4.02 o 
   4  10   2        1.79        0.02      1.26 o 
   5  10   2        0.10       -0.05      1.71 o 
  -5  11   2       14.69       19.41      2.04 o 
  -4  11   2       57.98       51.61      2.23 o 
  -3  11   2        0.40        1.11      0.66 o 
  -2  11   2        0.05       -0.13      0.47 o 
  -1  11   2       21.43       24.38      1.78 o 
   0  11   2      301.07      310.20      4.32 o 
   1  11   2       34.29       38.07      1.42 o 
   2  11   2       16.77       14.20      1.02 o 
   3  11   2        9.19       10.14      1.42 o 
   4  11   2        0.15        0.11      1.85 o 
  -5  12   2        1.67        2.16      1.33 o 
  -4  12   2        5.20        5.08      1.02 o 
  -3  12   2       20.94       25.58      2.38 o 
  -2  12   2       34.46       34.22      2.29 o 
  -1  12   2       47.00       41.66      2.16 o 
   0  12   2      111.04       98.81      2.23 o 
   1  12   2      130.07      125.43      2.64 o 
   2  12   2       83.93       76.61      2.30 o 
   3  12   2     1012.77      999.31     13.53 o 
   4  12   2        7.05        8.12      4.19 o 
  -5  13   2        2.20        2.58      1.42 o 
  -4  13   2        0.67        0.25      0.84 o 
  -3  13   2      311.98      293.31      5.95 o 
  -2  13   2        6.90        5.64      1.27 o 
  -1  13   2       38.33       44.87      1.51 o 
   0  13   2       77.65       69.48      2.20 o 
   1  13   2        9.63       10.37      0.97 o 
   2  13   2       10.04       12.92      1.90 o 
   3  13   2       21.37       19.69      2.31 o 
   4  13   2        0.33        1.27      2.36 o 
  -4  14   2       34.64       33.29      2.34 o 
  -3  14   2        0.79        1.23      1.10 o 
  -2  14   2       31.41       32.48      3.08 o 
  -1  14   2      414.19      415.06      6.77 o 
   0  14   2      512.47      516.26      7.56 o 
   1  14   2       41.03       40.57      2.10 o 
   2  14   2        9.21        8.49      1.23 o 
   3  14   2       51.27       50.41      3.31 o 
   4  14   2        7.73        3.00      4.04 o 
  -4  15   2       11.06        8.02      1.99 o 
  -3  15   2       44.23       43.29      2.91 o 
  -2  15   2       20.98       20.90      2.14 o 
  -1  15   2      183.10      178.49      6.62 o 
   0  15   2       65.90       64.93      1.99 o 
   1  15   2       21.73       20.52      1.31 o 
   2  15   2      109.21      110.60      4.91 o 
   3  15   2        1.62        2.86      1.59 o 
   4  15   2       14.01       10.13      2.48 o 
  -4  16   2        2.46        1.29      1.98 o 
  -3  16   2       70.03       69.00      3.75 o 
  -2  16   2       35.73       33.34      2.69 o 
  -1  16   2      168.36      167.29      4.06 o 
   0  16   2        7.25        6.87      0.89 o 
   1  16   2        4.04        4.51      0.86 o 
   2  16   2      193.97      199.46      6.51 o 
   3  16   2        0.00       -0.94      1.32 o 
   4  16   2       81.44       74.10     16.99 o 
  -4  17   2        5.40        4.59      1.89 o 
  -3  17   2        0.71        1.58      1.38 o 
  -2  17   2      132.60      125.35      4.83 o 
  -1  17   2       14.92       13.29      1.44 o 
   0  17   2       44.17       44.62      1.81 o 
   1  17   2       48.41       46.47      1.97 o 
   2  17   2       35.69       33.88      2.86 o 
   3  17   2        2.39        1.12      1.63 o 
  -4  18   2        0.19        0.22      2.74 o 
  -3  18   2        0.85        0.52      1.52 o 
  -2  18   2      132.78      138.75      5.26 o 
  -1  18   2       21.52       17.17      1.65 o 
   0  18   2       12.83       10.29      1.41 o 
   1  18   2        1.32        0.44      0.83 o 
   2  18   2        0.06       -0.80      1.11 o 
   3  18   2        5.37        4.65      2.99 o 
  -3  19   2        9.26        4.72      1.99 o 
  -2  19   2        7.71        7.72      1.88 o 
  -1  19   2        3.24        2.93      1.10 o 
   0  19   2       45.99       45.03      2.38 o 
   1  19   2      266.50      280.50      5.10 o 
   2  19   2        0.57        0.13      1.43 o 
   3  19   2        2.04        1.02      2.79 o 
  -3  20   2       24.91       25.80      3.89 o 
  -2  20   2      139.63      146.40      8.04 o 
  -1  20   2       12.13       10.40      1.55 o 
   0  20   2       10.53       16.47      1.77 o 
   1  20   2       17.52       19.04      1.87 o 
   2  20   2        0.81        1.16      1.52 o 
   3  20   2        7.85        8.16      3.93 o 
  -3  21   2        0.96        0.18      1.73 o 
  -2  21   2        1.38        0.19      1.44 o 
  -1  21   2       57.09       61.69      3.18 o 
   0  21   2        0.11       -0.15      1.08 o 
   1  21   2       42.47       40.14      3.08 o 
   2  21   2       12.21       13.45      2.46 o 
  -2  22   2        1.49        2.49      1.66 o 
  -1  22   2       13.37       13.87      1.77 o 
   0  22   2        0.02       -1.18      1.39 o 
   1  22   2        0.14       -0.56      1.36 o 
   2  22   2        0.23        1.70      1.70 o 
  -2  23   2        2.03        3.76      1.98 o 
  -1  23   2        9.80        7.61      2.06 o 
   0  23   2       31.88       24.01      3.89 o 
   1  23   2        1.01        2.14      1.63 o 
  -1  24   2       13.08       13.50      2.39 o 
   0  24   2       12.07       11.89      2.42 o 
  -5   0   3       15.47       13.44      3.16 o 
  -3   0   3     1861.89     1907.13     25.87 o 
  -1   0   3     3760.81     3680.78     51.22 o 
   1   0   3      146.46      147.40      4.83 o 
   3   0   3      199.07      196.64      7.51 o 
   5   0   3       10.26        4.17      2.61 o 
  -5   1   3        1.65        2.34      1.90 o 
  -4   1   3        1.56        2.23      0.65 o 
  -3   1   3       44.05       43.46      1.26 o 
  -2   1   3      159.28      154.37      1.94 o 
  -1   1   3       54.69       40.10      1.13 o 
   0   1   3       25.44       29.50      1.01 o 
   1   1   3     1378.46     1335.56     18.29 o 
   2   1   3      438.76      472.66     11.81 o 
   3   1   3       36.43       37.71      2.51 o 
   4   1   3        4.50        4.53      1.50 o 
   5   1   3        2.82        4.38      1.72 o 
  -5   2   3        0.02        0.63      0.91 o 
  -4   2   3        9.77        6.98      1.52 o 
  -3   2   3      488.20      519.73      5.59 o 
  -2   2   3        0.37        0.55      0.29 o 
  -1   2   3     3194.02     3165.90     32.74 o 
   0   2   3     2361.47     2287.48     20.83 o 
   1   2   3      362.45      323.04     11.16 o 
   2   2   3       81.36       79.15      2.91 o 
   3   2   3      278.02      292.42      5.63 o 
   4   2   3        0.01        0.27      0.87 o 
   5   2   3       22.44       24.31      4.15 o 
  -5   3   3        0.67        1.76      1.52 o 
  -4   3   3      181.31      184.02      4.36 o 
  -3   3   3      113.25      112.71      2.84 o 
  -2   3   3       34.68       45.41      1.23 o 
  -1   3   3        0.59       -0.26      0.35 o 
   0   3   3      636.40      643.99      7.75 o 
   1   3   3       37.45       34.29      2.54 o 
   2   3   3      594.70      645.94     10.68 o 
   3   3   3        2.74        3.51      1.05 o 
   4   3   3        1.29        0.58      0.93 o 
   5   3   3        7.56        9.13      1.62 o 
  -5   4   3        2.07        2.71      1.04 o 
  -4   4   3       48.01       44.70      2.41 o 
  -3   4   3       69.32       78.89      1.69 o 
  -2   4   3      736.77      730.78      6.92 o 
  -1   4   3      505.25      508.57      6.06 o 
   0   4   3     1681.67     1600.96     17.44 o 
   1   4   3      116.43      107.45      2.12 o 
   2   4   3        2.10        0.86      0.68 o 
   3   4   3      118.48      118.31      4.05 o 
   4   4   3       64.55       61.18      3.36 o 
   5   4   3       33.57       28.58      2.41 o 
  -5   5   3      118.96      124.68      4.04 o 
  -4   5   3        9.07        5.93      1.09 o 
  -3   5   3        2.66        4.42      0.68 o 
  -2   5   3      170.81      185.92      3.45 o 
  -1   5   3        1.38        2.93      0.40 o 
   0   5   3      899.74      886.53      9.06 o 
   1   5   3      425.03      425.37      5.95 o 
   2   5   3       80.75       76.26      1.86 o 
   3   5   3        1.29        1.89      1.11 o 
   4   5   3        4.81        5.42      1.23 o 
   5   5   3        0.00        0.34      1.15 o 
  -5   6   3        1.05        1.26      1.08 o 
  -4   6   3       51.97       50.21      2.33 o 
  -3   6   3        0.66        2.00      0.57 o 
  -2   6   3     1054.21     1112.33     13.19 o 
  -1   6   3      176.60      176.85      3.61 o 
   0   6   3      228.83      205.04      3.27 o 
   1   6   3      267.39      308.21      4.23 o 
   2   6   3      100.65      108.91      2.08 o 
   3   6   3        2.13        2.14      0.81 o 
   4   6   3        5.65        8.95      1.49 o 
   5   6   3        8.50        5.99      1.52 o 
  -5   7   3        1.48       -0.21      1.21 o 
  -4   7   3       22.87       20.68      1.73 o 
  -3   7   3      273.18      276.76      4.44 o 
  -2   7   3       84.06       76.06      2.17 o 
  -1   7   3        2.28        2.41      0.43 o 
   0   7   3       15.29       16.50      0.98 o 
   1   7   3      556.73      604.56      6.25 o 
   2   7   3       55.78       57.02      2.49 o 
   3   7   3       40.39       37.63      1.69 o 
   4   7   3       14.14       17.82      1.76 o 
   5   7   3        0.17       -1.59      1.06 o 
  -5   8   3        1.13        1.39      1.09 o 
  -4   8   3        0.26        0.27      0.63 o 
  -3   8   3        2.48        4.15      0.75 o 
  -2   8   3        3.19        2.73      0.67 o 
  -1   8   3       36.22       30.14      0.80 o 
   0   8   3       55.81       49.00      1.41 o 
   1   8   3      320.49      342.85      7.02 o 
   2   8   3       29.98       29.24      1.13 o 
   3   8   3        0.68       -0.17      0.74 o 
   4   8   3        2.33        2.11      1.03 o 
   5   8   3        0.85        0.41      1.89 o 
  -5   9   3       19.93       18.70      2.01 o 
  -4   9   3       55.31       54.76      4.28 o 
  -3   9   3       31.37       33.09      1.70 o 
  -2   9   3       66.86       78.98      2.28 o 
  -1   9   3     1443.35     1463.52     18.71 o 
   0   9   3       86.63       82.34      2.60 o 
   1   9   3       21.64       17.53      0.94 o 
   2   9   3       48.89       52.05      1.47 o 
   3   9   3       15.69       16.13      1.68 o 
   4   9   3        8.93        9.59      1.61 o 
  -5  10   3       14.09       12.30      2.15 o 
  -4  10   3      111.38       99.16      3.50 o 
  -3  10   3       10.40       11.16      1.25 o 
  -2  10   3        7.97        8.93      0.79 o 
  -1  10   3        3.04        3.57      0.42 o 
   0  10   3     1793.80     1844.09     19.64 o 
   1  10   3       29.71       35.37      1.26 o 
   2  10   3        2.69        3.42      0.70 o 
   3  10   3       64.86       64.10      2.70 o 
   4  10   3        4.25        4.96      1.48 o 
  -5  11   3        1.23        2.70      1.52 o 
  -4  11   3        1.11        0.37      0.78 o 
  -3  11   3      101.24      104.55      2.72 o 
  -2  11   3      373.80      383.92      5.18 o 
  -1  11   3      137.78      151.59      2.61 o 
   0  11   3      176.75      174.96      3.09 o 
   1  11   3       11.24       12.40      0.88 o 
   2  11   3       15.85       16.78      1.63 o 
   3  11   3       57.91       57.07      4.27 o 
   4  11   3        3.50        4.59      1.79 o 
  -5  12   3        1.36        1.30      1.20 o 
  -4  12   3       16.82       15.43      1.82 o 
  -3  12   3       11.47       11.88      1.17 o 
  -2  12   3       73.38       77.63      2.02 o 
  -1  12   3       21.29       23.29      1.47 o 
   0  12   3     1334.91     1359.91     13.99 o 
   1  12   3        0.59        0.99      0.51 o 
   2  12   3      128.75      136.32      3.91 o 
   3  12   3        2.71        1.13      1.09 o 
   4  12   3        0.01        1.63      1.70 o 
  -5  13   3        1.99        4.07      1.38 o 
  -4  13   3        0.21        0.51      0.89 o 
  -3  13   3       28.81       32.39      2.41 o 
  -2  13   3        0.98        1.15      1.01 o 
  -1  13   3       95.27       98.32      2.89 o 
   0  13   3      150.75      154.82      6.10 o 
   1  13   3        6.15        6.61      0.70 o 
   2  13   3        0.67        0.76      0.69 o 
   3  13   3        2.88        3.18      1.23 o 
   4  13   3        1.43        2.47      1.89 o 
  -4  14   3        4.93        4.51      1.33 o 
  -3  14   3      139.01      122.01      3.77 o 
  -2  14   3       20.28       18.96      2.06 o 
  -1  14   3       70.44       79.24      2.69 o 
   0  14   3      227.38      234.37      3.99 o 
   1  14   3        1.45        2.52      0.59 o 
   2  14   3      124.03      127.46      3.73 o 
   3  14   3        4.27        5.83      1.76 o 
   4  14   3        0.21        0.28      2.11 o 
  -4  15   3       26.41       33.66      2.92 o 
  -3  15   3       98.65       93.70      3.38 o 
  -2  15   3        0.10       -0.72      0.94 o 
  -1  15   3       44.92       49.60      2.26 o 
   0  15   3        1.92        2.03      0.68 o 
   1  15   3       70.67       72.34      2.27 o 
   2  15   3       70.32       66.10      2.75 o 
   3  15   3       18.48       17.27      2.49 o 
   4  15   3        0.54       -0.48      1.80 o 
  -4  16   3       48.29       46.02      3.52 o 
  -3  16   3        8.28        7.17      1.40 o 
  -2  16   3        2.46        3.53      1.31 o 
  -1  16   3       13.37       11.94      1.38 o 
   0  16   3       33.94       34.10      1.64 o 
   1  16   3      189.66      179.50      3.75 o 
   2  16   3        6.32        8.02      1.52 o 
   3  16   3        2.22        0.65      2.60 o 
  -4  17   3        1.11        2.73      1.78 o 
  -3  17   3        1.45        0.28      1.41 o 
  -2  17   3        0.07       -0.63      1.10 o 
  -1  17   3       15.77       16.31      1.58 o 
   0  17   3       14.46       15.81      2.58 o 
   1  17   3       21.98       23.04      1.56 o 
   2  17   3        0.64        0.90      1.07 o 
   3  17   3        8.95        6.73      4.03 o 
  -4  18   3        3.97        7.61      2.14 o 
  -3  18   3        2.13       -0.44      1.57 o 
  -2  18   3       24.63       22.00      2.84 o 
  -1  18   3       32.58       31.38      2.07 o 
   0  18   3       13.35       14.53      1.59 o 
   1  18   3      205.60      201.23      5.47 o 
   2  18   3        0.80        1.51      2.15 o 
   3  18   3        9.88        5.44      2.04 o 
  -3  19   3        0.20       -0.30      1.68 o 
  -2  19   3        0.02        0.16      1.47 o 
  -1  19   3       45.63       47.30      2.52 o 
   0  19   3        4.88        5.29      1.22 o 
   1  19   3       43.85       43.10      2.16 o 
   2  19   3        0.00        1.79      1.54 o 
   3  19   3        0.16       -2.43      1.62 o 
  -3  20   3        0.01       -0.12      1.59 o 
  -2  20   3        0.76       -1.35      1.30 o 
  -1  20   3        0.51       -0.62      0.95 o 
   0  20   3        0.01        0.20      0.95 o 
   1  20   3        3.20        1.99      1.21 o 
   2  20   3        0.94        1.30      1.51 o 
  -2  21   3       14.66       18.28      2.99 o 
  -1  21   3       20.76       21.78      2.49 o 
   0  21   3       31.34       30.04      2.26 o 
   1  21   3        1.64        1.20      1.34 o 
   2  21   3       14.08       11.35      2.42 o 
  -2  22   3        4.40        2.98      1.63 o 
  -1  22   3        0.80       -0.78      1.10 o 
   0  22   3        1.83        5.50      1.42 o 
   1  22   3        0.25       -1.07      1.29 o 
  -1  23   3       17.09       19.52      3.93 o 
   0  23   3        2.35        2.71      1.36 o 
   1  23   3        6.77        6.80      1.86 o 
  -4   0   4      262.65      272.93      6.51 o 
  -2   0   4      105.49      115.13      2.62 o 
   0   0   4      167.74      192.41      5.54 o 
   2   0   4       76.98       68.36      4.03 o 
   4   0   4        8.05        3.55      2.10 o 
  -5   1   4       12.82       11.90      2.12 o 
  -4   1   4        0.01        1.21      0.78 o 
  -3   1   4       74.50       76.61      1.49 o 
  -2   1   4      214.41      230.67      2.88 o 
  -1   1   4     1026.12     1060.86     12.08 o 
   0   1   4       94.30      101.41      2.63 o 
   1   1   4      180.62      167.09      3.96 o 
   2   1   4       28.28       26.44      1.95 o 
   3   1   4       82.69       84.87      4.20 o 
   4   1   4        6.30        8.30      4.72 o 
   5   1   4        0.07       -0.75      1.47 o 
  -5   2   4        9.02       12.78      2.25 o 
  -4   2   4      146.69      153.93      4.00 o 
  -3   2   4       74.25       75.84      1.70 o 
  -2   2   4      158.81      146.71      2.13 o 
  -1   2   4      911.59      945.76      9.32 o 
   0   2   4       24.24       34.69      1.28 o 
   1   2   4       65.81       72.23      4.17 o 
   2   2   4      735.96      746.95     13.77 o 
   3   2   4      328.50      337.16      7.71 o 
   4   2   4        8.00        8.58      2.37 o 
   5   2   4        8.29        5.06      2.50 o 
  -5   3   4        1.78        1.92      1.35 o 
  -4   3   4       14.41       15.61      1.54 o 
  -3   3   4       36.73       35.76      1.20 o 
  -2   3   4      125.98      123.06      1.89 o 
  -1   3   4     1384.08     1412.45     15.62 o 
   0   3   4     2158.99     2199.30     20.49 o 
   1   3   4       73.60       65.55      2.44 o 
   2   3   4       42.95       47.67      2.99 o 
   3   3   4      126.85      125.04      4.46 o 
   4   3   4       16.85       17.03      5.55 o 
   5   3   4       17.06       17.80      2.63 o 
  -5   4   4        8.92       12.29      1.74 o 
  -4   4   4       15.88       16.32      1.56 o 
  -3   4   4      134.58      146.51      2.95 o 
  -2   4   4      156.98      172.47      3.37 o 
  -1   4   4       19.29       19.04      2.17 o 
   0   4   4      210.57      206.31      3.11 o 
   1   4   4        0.56        0.19      0.53 o 
   2   4   4      405.40      422.99      8.20 o 
   3   4   4       23.60       22.44      2.27 o 
   4   4   4       23.54       24.71      2.60 o 
   5   4   4        0.52       -0.74      1.60 o 
  -5   5   4       44.01       47.12      2.91 o 
  -4   5   4       15.01       14.50      1.53 o 
  -3   5   4       57.67       57.45      2.38 o 
  -2   5   4      320.18      343.62      5.36 o 
  -1   5   4        0.00        0.44      0.31 o 
   0   5   4        4.72        4.92      0.73 o 
   1   5   4       80.61       85.34      2.34 o 
   2   5   4      257.45      256.59      4.74 o 
   3   5   4        7.13        9.74      1.80 o 
   4   5   4       27.83       28.42      2.74 o 
   5   5   4        7.69        6.39      2.07 o 
  -5   6   4       36.16       27.11      2.22 o 
  -4   6   4        0.88        0.98      1.04 o 
  -3   6   4      229.96      247.43      4.17 o 
  -2   6   4     1398.34     1463.59     17.17 o 
  -1   6   4       25.91       22.39      1.08 o 
   0   6   4        0.19        0.00      0.46 o 
   1   6   4     1542.89     1577.02     15.81 o 
   2   6   4       19.56       21.47      1.45 o 
   3   6   4        0.19        0.60      1.25 o 
   4   6   4        9.66       11.18      4.92 o 
  -5   7   4       13.92        7.78      1.72 o 
  -4   7   4        0.80        1.00      0.84 o 
  -3   7   4       78.95       75.14      2.19 o 
  -2   7   4      115.93      128.11      3.13 o 
  -1   7   4       32.02       40.66      1.54 o 
   0   7   4        9.31        9.19      0.79 o 
   1   7   4     1128.15     1178.97     12.41 o 
   2   7   4       44.79       45.15      1.72 o 
   3   7   4        5.71        7.31      2.51 o 
   4   7   4      160.87      142.79      5.36 o 
  -5   8   4        0.01       -0.28      1.02 o 
  -4   8   4       23.81       23.86      1.58 o 
  -3   8   4       18.07       20.15      1.31 o 
  -2   8   4       25.11       32.11      1.52 o 
  -1   8   4        2.75        3.40      0.65 o 
   0   8   4       38.65       33.00      2.05 o 
   1   8   4      942.06     1004.24     11.09 o 
   2   8   4       20.58       20.86      1.30 o 
   3   8   4       39.85       36.11      2.23 o 
   4   8   4       14.12       10.16      2.08 o 
  -5   9   4       23.51       16.34      1.99 o 
  -4   9   4      177.08      165.28      3.75 o 
  -3   9   4      182.77      200.42      6.15 o 
  -2   9   4       97.20      103.63      2.69 o 
  -1   9   4        8.88       11.91      0.61 o 
   0   9   4       13.05       14.97      1.00 o 
   1   9   4        5.94        5.42      0.70 o 
   2   9   4        7.40        8.94      1.41 o 
   3   9   4        0.26       -1.26      0.85 o 
   4   9   4        1.83        1.77      1.76 o 
  -5  10   4        4.12        3.92      1.36 o 
  -4  10   4       11.43        6.44      1.39 o 
  -3  10   4      111.56      107.49      2.75 o 
  -2  10   4        1.45        0.85      0.60 o 
  -1  10   4      267.37      292.98      4.53 o 
   0  10   4        1.75        2.53      0.63 o 
   1  10   4        6.22        5.36      0.85 o 
   2  10   4       20.37       20.17      1.35 o 
   3  10   4        2.70        1.72      1.16 o 
   4  10   4        8.80        5.93      3.38 o 
  -5  11   4        0.07       -0.35      1.11 o 
  -4  11   4       38.28       33.97      1.91 o 
  -3  11   4        3.93        4.72      0.89 o 
  -2  11   4        3.50        3.47      0.78 o 
  -1  11   4        5.62        4.51      0.89 o 
   0  11   4      394.10      399.76      5.49 o 
   1  11   4       97.62       99.75      2.24 o 
   2  11   4        0.00        0.46      0.67 o 
   3  11   4       10.72        5.59      1.36 o 
   4  11   4        1.22        0.38      1.73 o 
  -5  12   4        4.82        3.04      1.39 o 
  -4  12   4        0.44        1.03      0.86 o 
  -3  12   4       22.56       17.23      1.34 o 
  -2  12   4        0.01        0.47      0.62 o 
  -1  12   4       52.44       50.53      2.13 o 
   0  12   4       46.48       45.55      1.66 o 
   1  12   4        0.19       -0.66      0.49 o 
   2  12   4      152.79      160.20      3.51 o 
   3  12   4       15.62       10.79      1.79 o 
   4  12   4        0.91       -0.59      1.79 o 
  -4  13   4       85.88       85.58      4.05 o 
  -3  13   4      168.39      161.17      5.83 o 
  -2  13   4        0.42        0.08      0.91 o 
  -1  13   4       40.43       36.21      1.96 o 
   0  13   4        0.51        0.66      0.61 o 
   1  13   4        4.69        3.88      0.72 o 
   2  13   4       55.14       50.93      3.32 o 
   3  13   4       34.01       34.89      2.45 o 
   4  13   4        2.05        2.40      2.83 o 
  -4  14   4       11.99       10.11      1.62 o 
  -3  14   4        4.27        2.64      1.07 o 
  -2  14   4        4.65        5.32      1.47 o 
  -1  14   4        9.00       11.10      1.31 o 
   0  14   4      149.40      161.52      3.31 o 
   1  14   4       35.97       37.64      1.56 o 
   2  14   4       15.67       16.84      1.76 o 
   3  14   4        8.25        8.38      1.65 o 
   4  14   4        0.78        0.22      3.41 o 
  -4  15   4       33.46       33.98      3.68 o 
  -3  15   4       74.04       69.39      3.78 o 
  -2  15   4        2.69        0.28      0.95 o 
  -1  15   4      199.60      210.31      5.85 o 
   0  15   4      157.22      150.42      6.47 o 
   1  15   4        0.37        0.43      0.76 o 
   2  15   4       25.65       26.73      2.60 o 
   3  15   4        1.57        1.25      1.25 o 
  -4  16   4        5.41        5.38      1.45 o 
  -3  16   4       18.69       19.17      2.15 o 
  -2  16   4        1.89        0.99      1.13 o 
  -1  16   4        6.26        6.23      1.25 o 
   0  16   4        0.20        0.76      0.79 o 
   1  16   4        0.68        0.62      0.64 o 
   2  16   4       26.03       24.59      2.10 o 
   3  16   4       14.00       14.03      2.60 o 
  -4  17   4       10.36        9.79      2.32 o 
  -3  17   4        0.00        0.41      1.05 o 
  -2  17   4       11.15        9.95      1.93 o 
  -1  17   4       19.04       19.86      1.80 o 
   0  17   4        6.53        7.49      1.67 o 
   1  17   4        0.48        0.80      0.72 o 
   2  17   4       30.21       31.03      2.34 o 
   3  17   4        3.55        3.21      1.95 o 
  -3  18   4        6.75        5.86      1.97 o 
  -2  18   4      140.76      130.05      5.25 o 
  -1  18   4        0.56        0.51      0.92 o 
   0  18   4       42.35       40.65      2.77 o 
   1  18   4       46.32       45.11      3.12 o 
   2  18   4       12.72       14.43      1.86 o 
   3  18   4        0.73        2.74      2.00 o 
  -3  19   4        0.19        2.68      1.84 o 
  -2  19   4        0.20       -0.76      1.39 o 
  -1  19   4        0.57       -0.32      1.30 o 
   0  19   4        2.03        1.28      1.11 o 
   1  19   4       35.16       34.90      2.05 o 
   2  19   4        8.72        7.77      2.20 o 
  -3  20   4        0.13       -2.31      1.54 o 
  -2  20   4       27.42       26.20      2.91 o 
  -1  20   4        3.55        4.79      2.47 o 
   0  20   4        1.99        1.58      1.16 o 
   1  20   4       23.68       24.95      1.87 o 
   2  20   4        0.02       -1.80      1.54 o 
  -2  21   4        3.24        4.61      1.80 o 
  -1  21   4        0.03       -0.27      1.09 o 
   0  21   4        1.49        2.58      1.32 o 
   1  21   4        2.73        2.98      1.10 o 
   2  21   4        6.80        2.81      3.04 o 
  -2  22   4        2.39        1.05      2.15 o 
  -1  22   4        9.87        7.69      1.70 o 
   0  22   4       51.51       55.24      3.07 o 
   1  22   4        0.75       -0.67      1.47 o 
  -1  23   4        6.26        5.92      1.99 o 
   0  23   4        1.59       -1.38      1.26 o 
  -5   0   5       38.71       33.90      4.42 o 
  -3   0   5        0.90        1.15      0.68 o 
  -1   0   5      652.31      682.61     10.29 o 
   1   0   5      655.08      614.07     14.44 o 
   3   0   5       14.89       16.75      3.14 o 
  -5   1   5        0.84       -0.21      2.27 o 
  -4   1   5       40.26       44.78      3.11 o 
  -3   1   5       66.55       61.58      1.79 o 
  -2   1   5      186.87      198.98      3.05 o 
  -1   1   5     1449.55     1612.87     15.44 o 
   0   1   5      104.10       92.37      3.54 o 
   1   1   5       18.35       18.85      1.56 o 
   2   1   5      377.40      371.88      7.74 o 
   3   1   5       80.49       84.22      3.92 o 
   4   1   5        0.92        1.52      1.91 o 
  -5   2   5        0.30        0.96      2.02 o 
  -4   2   5       60.53       69.43      2.75 o 
  -3   2   5        1.50        1.05      0.43 o 
  -2   2   5      209.45      234.87      3.09 o 
  -1   2   5        6.68        8.70      0.84 o 
   0   2   5      281.05      300.96      5.75 o 
   1   2   5      157.71      148.54      3.99 o 
   2   2   5       30.98       37.25      3.40 o 
   3   2   5       74.09       74.43      3.64 o 
   4   2   5        5.43        2.62      1.62 o 
  -5   3   5        1.48        2.56      1.66 o 
  -4   3   5        9.17        8.98      1.31 o 
  -3   3   5      254.42      263.86      4.26 o 
  -2   3   5       25.78       24.01      1.01 o 
  -1   3   5      649.07      669.07      8.51 o 
   0   3   5      208.87      202.30      3.24 o 
   1   3   5      447.67      452.78     13.37 o 
   2   3   5      277.04      288.48      7.31 o 
   3   3   5       58.15       64.14      3.44 o 
   4   3   5        0.00       -0.10      1.42 o 
  -5   4   5       26.66       26.68      5.62 o 
  -4   4   5        6.95        7.98      1.27 o 
  -3   4   5       27.50       28.18      1.51 o 
  -2   4   5       51.24       45.73      1.09 o 
  -1   4   5      131.96      118.95      2.53 o 
   0   4   5      200.68      219.62      3.46 o 
   1   4   5       52.88       48.06      1.93 o 
   2   4   5      129.47      128.18      4.17 o 
   3   4   5        9.38        8.34      1.83 o 
   4   4   5        0.42        1.30      1.58 o 
  -5   5   5       40.09       38.38      2.59 o 
  -4   5   5        2.85        3.31      0.99 o 
  -3   5   5       22.39       24.87      1.38 o 
  -2   5   5      575.59      609.85      8.40 o 
  -1   5   5      159.12      164.37      3.08 o 
   0   5   5       39.45       45.82      1.50 o 
   1   5   5       16.42       14.89      1.25 o 
   2   5   5       61.79       53.40      2.22 o 
   3   5   5        0.97        1.78      1.40 o 
   4   5   5       35.46       38.13      3.30 o 
  -5   6   5       24.01       28.66      2.92 o 
  -4   6   5        5.33        8.38      1.29 o 
  -3   6   5       43.44       40.97      1.68 o 
  -2   6   5        4.18        2.00      0.67 o 
  -1   6   5       45.64       48.96      1.58 o 
   0   6   5      294.91      297.52      4.31 o 
   1   6   5       41.05       43.50      2.71 o 
   2   6   5       27.49       25.56      1.72 o 
   3   6   5        2.98        2.70      2.37 o 
   4   6   5       31.70       30.27      3.00 o 
  -5   7   5        3.26        2.93      1.23 o 
  -4   7   5       10.00        8.41      1.81 o 
  -3   7   5       98.54       88.53      3.79 o 
  -2   7   5        4.07        2.92      0.76 o 
  -1   7   5      325.31      315.04      7.28 o 
   0   7   5      479.17      503.74      7.26 o 
   1   7   5      164.66      158.98      3.68 o 
   2   7   5        7.29        8.78      1.19 o 
   3   7   5        3.78        2.89      1.49 o 
   4   7   5        2.90        4.29      2.46 o 
  -5   8   5       22.43       25.05      4.11 o 
  -4   8   5       15.06       14.21      1.38 o 
  -3   8   5        0.49        1.57      0.63 o 
  -2   8   5      267.72      270.49      4.86 o 
  -1   8   5      225.53      220.98      3.19 o 
   0   8   5      203.26      206.86      4.03 o 
   1   8   5        0.29        0.49      0.73 o 
   2   8   5        3.76        3.68      0.99 o 
   3   8   5       32.24       29.49      2.66 o 
   4   8   5        9.28       11.06      2.37 o 
  -5   9   5        0.00        2.56      1.22 o 
  -4   9   5       32.12       27.91      1.74 o 
  -3   9   5       53.98       54.81      2.00 o 
  -2   9   5       48.71       43.41      2.64 o 
  -1   9   5      201.21      196.24      5.22 o 
   0   9   5        2.43        5.41      0.92 o 
   1   9   5       17.31       20.96      1.20 o 
   2   9   5       48.50       52.97      2.32 o 
   3   9   5       59.76       58.27      5.21 o 
   4   9   5       13.94       11.52      2.32 o 
  -5  10   5        0.15       -1.24      1.07 o 
  -4  10   5        3.98        2.62      1.28 o 
  -3  10   5       20.35       23.57      1.49 o 
  -2  10   5       57.16       55.10      2.86 o 
  -1  10   5       57.34       55.44      2.75 o 
   0  10   5       99.51      103.34      2.53 o 
   1  10   5        0.27       -0.06      0.48 o 
   2  10   5        6.08        6.31      0.97 o 
   3  10   5       70.34       58.09      3.38 o 
   4  10   5        1.43        0.04      2.55 o 
  -5  11   5        1.21        1.66      1.22 o 
  -4  11   5       19.50       17.76      1.60 o 
  -3  11   5       67.87       75.08      2.38 o 
  -2  11   5      187.62      178.30      5.26 o 
  -1  11   5      108.19      103.37      3.81 o 
   0  11   5       25.27       22.44      1.35 o 
   1  11   5       42.38       44.17      1.65 o 
   2  11   5      336.99      336.45      5.59 o 
   3  11   5        0.36        0.27      1.16 o 
   4  11   5        0.23       -0.65      1.64 o 
  -5  12   5        1.12        1.46      1.41 o 
  -4  12   5        1.80        3.62      1.33 o 
  -3  12   5       26.48       22.56      1.90 o 
  -2  12   5       36.82       45.79      2.81 o 
  -1  12   5      233.12      242.47      9.53 o 
   0  12   5       11.52       11.61      1.09 o 
   1  12   5        1.86        1.21      0.72 o 
   2  12   5       27.57       26.93      1.73 o 
   3  12   5        0.98        0.28      1.22 o 
   4  12   5        4.24        3.36      2.08 o 
  -4  13   5        4.44        3.20      1.13 o 
  -3  13   5        0.65        0.84      0.90 o 
  -2  13   5        9.76       12.04      2.08 o 
  -1  13   5        0.58        0.31      0.71 o 
   0  13   5      231.97      224.42      4.27 o 
   1  13   5        0.21       -0.42      0.54 o 
   2  13   5       33.00       34.68      1.90 o 
   3  13   5        2.72        1.48      1.64 o 
  -4  14   5        7.18        8.83      1.63 o 
  -3  14   5       20.85       13.13      2.55 o 
  -2  14   5        2.57        0.33      2.27 o 
  -1  14   5       22.02       20.88      1.74 o 
   0  14   5       53.25       52.79      2.46 o 
   1  14   5       37.33       34.60      1.62 o 
   2  14   5       45.52       39.41      2.05 o 
   3  14   5       27.00       24.94      3.35 o 
  -4  15   5       16.55       14.06      2.33 o 
  -3  15   5        0.02        0.35      0.98 o 
  -2  15   5       16.32       17.40      2.23 o 
  -1  15   5       43.63       42.91      2.38 o 
   0  15   5       16.64       18.77      1.75 o 
   1  15   5        4.73        6.48      0.94 o 
   2  15   5        3.92        5.55      1.42 o 
   3  15   5        2.02        2.29      1.50 o 
  -4  16   5        2.42        3.17      1.63 o 
  -3  16   5        0.86       -0.29      0.98 o 
  -2  16   5       34.23       39.43      5.27 o 
  -1  16   5       10.06        6.14      1.33 o 
   0  16   5       45.95       47.28      2.59 o 
   1  16   5        0.21        0.85      0.73 o 
   2  16   5        1.84        6.21      1.78 o 
   3  16   5        7.24        6.82      1.77 o 
  -4  17   5        3.97        3.75      1.52 o 
  -3  17   5       18.06       14.65      2.12 o 
  -2  17   5       67.28       59.92      6.04 o 
  -1  17   5       13.71       13.74      1.68 o 
   0  17   5        8.95        7.52      1.42 o 
   1  17   5       60.51       57.38      2.43 o 
   2  17   5        0.16        1.61      1.43 o 
   3  17   5        0.62       -0.91      1.89 o 
  -3  18   5        0.42        1.21      1.16 o 
  -2  18   5       34.61       31.77      3.00 o 
  -1  18   5        6.03        3.50      1.20 o 
   0  18   5        3.09        0.91      1.01 o 
   1  18   5      119.53      111.17      3.50 o 
   2  18   5        2.00        3.47      1.42 o 
  -3  19   5        0.09        1.14      1.72 o 
  -2  19   5        5.43        3.43      1.62 o 
  -1  19   5        3.31        4.01      1.33 o 
   0  19   5        1.67        0.19      1.13 o 
   1  19   5       12.71       11.88      1.48 o 
   2  19   5        2.08        4.21      2.67 o 
  -2  20   5       14.74       14.30      6.61 o 
  -1  20   5        0.16        1.15      1.12 o 
   0  20   5        0.77        0.67      1.14 o 
   1  20   5        4.13        4.57      1.23 o 
   2  20   5        0.67        4.26      2.88 o 
  -2  21   5        5.51        5.15      2.00 o 
  -1  21   5       25.62       26.43      2.36 o 
   0  21   5        8.89        5.79      1.56 o 
   1  21   5       17.39       20.58      2.69 o 
  -1  22   5        9.44        7.82      1.74 o 
   0  22   5        2.90        2.37      1.35 o 
  -4   0   6      602.70      638.50     18.16 o 
  -2   0   6       58.01       60.04      3.68 o 
   0   0   6       32.35       42.22      2.83 o 
   2   0   6       22.68       30.00      3.50 o 
   4   0   6       36.14       44.02      4.88 o 
  -5   1   6       16.95       20.85      2.80 o 
  -4   1   6      411.06      439.13     10.06 o 
  -3   1   6        0.02       -0.12      0.45 o 
  -2   1   6       33.19       34.35      1.31 o 
  -1   1   6      884.95      999.12      9.32 o 
   0   1   6      134.99      143.35      3.85 o 
   1   1   6      203.21      191.26      4.91 o 
   2   1   6      153.19      154.42      4.85 o 
   3   1   6        3.11        4.34      1.72 o 
   4   1   6       10.08        9.50      2.28 o 
  -5   2   6        9.19        5.04      5.12 o 
  -4   2   6      112.31      110.59      4.68 o 
  -3   2   6      379.74      382.04      7.59 o 
  -2   2   6       29.04       32.01      1.47 o 
  -1   2   6       66.33       63.06      1.58 o 
   0   2   6       67.67       73.01      2.71 o 
   1   2   6        9.38        5.89      1.22 o 
   2   2   6       39.13       39.88      3.75 o 
   3   2   6        5.45        5.07      1.80 o 
   4   2   6        0.02        0.30      1.82 o 
  -5   3   6       23.81       25.52      2.99 o 
  -4   3   6        9.64       12.45      2.09 o 
  -3   3   6       13.20       15.36      2.27 o 
  -2   3   6       40.28       40.44      1.19 o 
  -1   3   6      344.71      400.05      6.05 o 
   0   3   6     1654.13     1697.89     19.55 o 
   1   3   6      108.38      113.77      3.77 o 
   2   3   6      145.72      142.22      4.71 o 
   3   3   6       53.96       56.22      3.45 o 
   4   3   6       43.27       54.66      3.80 o 
  -5   4   6        3.67        4.05      1.71 o 
  -4   4   6       10.43       11.20      1.52 o 
  -3   4   6      479.07      477.09      6.59 o 
  -2   4   6        4.62        2.93      0.55 o 
  -1   4   6       70.07       69.74      2.08 o 
   0   4   6        2.63        1.94      0.64 o 
   1   4   6       34.45       28.16      1.70 o 
   2   4   6        4.62        4.23      1.45 o 
   3   4   6       77.15       80.65      3.97 o 
   4   4   6       10.13        9.29      2.16 o 
  -5   5   6      318.22      337.33      9.25 o 
  -4   5   6        0.01        0.73      0.83 o 
  -3   5   6       10.88       10.61      1.08 o 
  -2   5   6      109.45      106.98      3.82 o 
  -1   5   6        0.04        0.29      0.53 o 
   0   5   6        0.10        0.28      0.54 o 
   1   5   6       58.48       60.46      2.31 o 
   2   5   6        3.29        2.51      1.31 o 
   3   5   6        6.51       10.42      1.99 o 
   4   5   6       19.31       21.06      6.92 o 
  -5   6   6       15.37       16.60      3.68 o 
  -4   6   6        4.62        3.43      1.66 o 
  -3   6   6       26.32       28.81      1.63 o 
  -2   6   6      776.79      821.73     10.91 o 
  -1   6   6        0.06        0.32      0.55 o 
   0   6   6       42.96       53.25      1.80 o 
   1   6   6      436.41      453.42      7.29 o 
   2   6   6        2.47        1.14      0.95 o 
   3   6   6       22.19       18.49      2.41 o 
   4   6   6       18.37       12.98      3.71 o 
  -5   7   6       70.46       73.37      4.34 o 
  -4   7   6        0.23        0.50      0.88 o 
  -3   7   6       31.40       32.80      1.86 o 
  -2   7   6      597.76      607.76      8.75 o 
  -1   7   6      137.36      138.92      4.28 o 
   0   7   6       21.24       21.59      1.29 o 
   1   7   6      295.05      312.89      5.78 o 
   2   7   6       57.54       59.48      2.53 o 
   3   7   6       62.95       61.97      3.70 o 
   4   7   6       27.69       34.28      4.23 o 
  -5   8   6        4.42        4.35      1.69 o 
  -4   8   6        2.16        1.40      0.82 o 
  -3   8   6       47.45       44.54      2.37 o 
  -2   8   6      251.54      242.05      5.76 o 
  -1   8   6       14.46       15.48      1.72 o 
   0   8   6      396.80      392.13      5.59 o 
   1   8   6       52.14       53.46      2.32 o 
   2   8   6       21.91       23.06      2.16 o 
   3   8   6        1.03        1.24      1.62 o 
   4   8   6       14.85       18.62      2.81 o 
  -5   9   6        1.42        1.96      1.31 o 
  -4   9   6       10.86        8.32      1.24 o 
  -3   9   6        6.07        4.65      1.01 o 
  -2   9   6      293.23      283.94     10.49 o 
  -1   9   6        1.64        1.60      0.92 o 
   0   9   6       73.78       78.35      2.05 o 
   1   9   6      102.18       98.96      3.08 o 
   2   9   6       69.14       62.90      3.08 o 
   3   9   6       53.79       50.87      3.47 o 
   4   9   6        1.67        2.82      2.66 o 
  -5  10   6        2.61        3.15      1.29 o 
  -4  10   6       37.79       36.14      2.60 o 
  -3  10   6       38.38       35.27      5.68 o 
  -2  10   6        2.49        2.16      2.21 o 
  -1  10   6       58.73       61.49      3.06 o 
   0  10   6       92.64       95.63      2.29 o 
   1  10   6        9.11       10.40      1.34 o 
   2  10   6        5.82       10.60      2.62 o 
   3  10   6       12.26       10.34      2.13 o 
   4  10   6        0.22        1.28      1.83 o 
  -4  11   6        6.14        4.73      1.27 o 
  -3  11   6        5.58        4.87      1.50 o 
  -2  11   6       22.46       17.04      1.98 o 
  -1  11   6      517.70      515.55     10.33 o 
   0  11   6        6.69        9.97      1.29 o 
   1  11   6      107.52      111.53      2.91 o 
   2  11   6       23.24       23.60      1.89 o 
   3  11   6       15.22       11.66      2.28 o 
  -4  12   6        4.62        6.70      1.48 o 
  -3  12   6       43.52       39.44      5.99 o 
  -2  12   6        0.18       -0.79      0.87 o 
  -1  12   6      182.74      178.41      5.74 o 
   0  12   6        0.66        0.80      1.01 o 
   1  12   6       18.43       17.90      1.44 o 
   2  12   6        0.00        0.44      0.98 o 
   3  12   6        2.73        1.66      1.64 o 
  -4  13   6        3.26        2.21      1.15 o 
  -3  13   6        7.19        8.32      1.69 o 
  -2  13   6        1.66        0.24      1.17 o 
  -1  13   6      392.37      417.04      9.31 o 
   0  13   6        4.96        5.65      1.49 o 
   1  13   6       50.19       47.54      1.91 o 
   2  13   6       43.53       33.47      2.25 o 
   3  13   6        4.10        6.16      1.95 o 
  -4  14   6        2.26        1.48      1.27 o 
  -3  14   6       41.85       39.15      3.18 o 
  -2  14   6        9.09        9.57      1.98 o 
  -1  14   6      109.66      111.44      4.89 o 
   0  14   6        3.97        4.54      1.18 o 
   1  14   6        0.82       -0.18      1.02 o 
   2  14   6        0.55        2.57      1.10 o 
   3  14   6        3.37        5.56      2.07 o 
  -4  15   6        1.14        0.16      1.11 o 
  -3  15   6        0.00       -0.34      1.28 o 
  -2  15   6        1.50        4.96      1.55 o 
  -1  15   6       12.99       11.68      1.99 o 
   0  15   6       71.20       69.28      3.69 o 
   1  15   6       48.54       49.44      2.04 o 
   2  15   6       64.46       61.21      3.86 o 
   3  15   6       55.12       59.19      4.06 o 
  -4  16   6        0.05        0.68      1.24 o 
  -3  16   6        0.12        0.58      1.49 o 
  -2  16   6        6.61        6.07      1.75 o 
  -1  16   6       12.90       13.60      2.79 o 
   0  16   6      172.71      178.34      6.26 o 
   1  16   6        7.95        7.42      1.31 o 
   2  16   6        2.10        3.39      1.46 o 
  -3  17   6        6.71        3.12      2.05 o 
  -2  17   6      169.90      161.80     13.49 o 
  -1  17   6        0.01       -0.94      0.89 o 
   0  17   6       25.12       31.08      2.42 o 
   1  17   6        0.75        1.73      1.17 o 
   2  17   6        0.88        2.58      1.45 o 
  -3  18   6        0.54       -1.59      1.89 o 
  -2  18   6        0.95       -0.63      1.49 o 
  -1  18   6        2.25        1.98      1.45 o 
   0  18   6       34.78       34.68      3.94 o 
   1  18   6       40.78       34.10      2.19 o 
   2  18   6        2.55        2.00      1.55 o 
  -3  19   6        2.12        1.98      1.76 o 
  -2  19   6        9.16        7.42      2.09 o 
  -1  19   6        0.03        2.17      1.48 o 
   0  19   6       36.39       39.63      2.78 o 
   1  19   6        0.20        2.29      1.80 o 
  -2  20   6        0.00       -2.20      1.97 o 
  -1  20   6        0.04        0.22      1.49 o 
   0  20   6        9.07        9.51      1.80 o 
   1  20   6       96.21      102.68      3.92 o 
  -1  21   6       24.89       25.37      2.60 o 
   0  21   6        0.07       -1.35      1.26 o 
  -5   0   7       64.59       63.07      6.11 o 
  -3   0   7      123.10      118.20      4.15 o 
  -1   0   7       40.71       55.05      3.32 o 
   1   0   7      176.92      168.43      6.89 o 
   3   0   7        4.08        9.73      3.13 o 
  -5   1   7       42.12       42.60      3.71 o 
  -4   1   7      209.42      217.22      6.79 o 
  -3   1   7      324.93      303.57      4.33 o 
  -2   1   7       21.79       21.22      1.03 o 
  -1   1   7      226.36      218.78      5.40 o 
   0   1   7        4.17        5.97      1.11 o 
   1   1   7       28.75       29.64      2.24 o 
   2   1   7       15.22       15.63      2.10 o 
   3   1   7        7.66        8.47      2.04 o 
   4   1   7        0.06       -0.39      1.61 o 
  -5   2   7        8.88        9.22      2.23 o 
  -4   2   7       40.59       48.01      4.39 o 
  -3   2   7       91.69       92.83      2.26 o 
  -2   2   7       39.89       43.31      1.36 o 
  -1   2   7       23.56       27.34      1.30 o 
   0   2   7        6.05       10.96      1.41 o 
   1   2   7        0.09       -0.70      0.89 o 
   2   2   7        1.69        1.23      1.34 o 
   3   2   7       43.70       40.22      4.51 o 
   4   2   7        0.24       -2.15      1.57 o 
  -5   3   7        4.20        2.75      1.78 o 
  -4   3   7      562.70      584.73     12.30 o 
  -3   3   7     1606.57     1598.16     16.85 o 
  -2   3   7       55.73       56.94      3.22 o 
  -1   3   7      121.73      113.25      2.53 o 
   0   3   7       73.84       86.59      2.69 o 
   1   3   7      127.10      121.85      4.43 o 
   2   3   7       18.01       17.13      2.19 o 
   3   3   7        0.02       -1.68      1.46 o 
   4   3   7        2.22       -0.57      2.00 o 
  -5   4   7       35.41       34.58      3.37 o 
  -4   4   7        0.61        1.46      3.12 o 
  -3   4   7       66.59       76.27      2.73 o 
  -2   4   7        0.21        0.75      1.57 o 
  -1   4   7        0.09       -0.54      0.52 o 
   0   4   7       62.63       64.53      3.10 o 
   1   4   7      404.58      404.62      7.00 o 
   2   4   7        0.05        0.61      1.02 o 
   3   4   7       30.34       36.37      2.79 o 
   4   4   7        3.83        4.00      2.06 o 
  -5   5   7        1.62        3.18      1.72 o 
  -4   5   7       26.10       22.81      1.98 o 
  -3   5   7      378.06      377.99      6.65 o 
  -2   5   7       16.45       16.57      1.39 o 
  -1   5   7       98.82      102.57      2.79 o 
   0   5   7        2.02        1.33      0.68 o 
   1   5   7      170.37      170.34      4.22 o 
   2   5   7        0.55        0.95      0.99 o 
   3   5   7       31.40       40.07      5.62 o 
   4   5   7       22.15       19.79      3.00 o 
  -5   6   7       93.48      118.55      6.16 o 
  -4   6   7        0.01       -0.11      0.85 o 
  -3   6   7       18.11       20.69      1.63 o 
  -2   6   7      117.29      111.30      3.30 o 
  -1   6   7       56.31       56.35      2.12 o 
   0   6   7       36.91       39.56      1.76 o 
   1   6   7       12.81       11.97      1.44 o 
   2   6   7       21.08       19.43      1.87 o 
   3   6   7       20.20       24.83      4.42 o 
   4   6   7        8.90        8.55      2.45 o 
  -5   7   7       17.04       14.92      2.52 o 
  -4   7   7       30.14       31.19      2.25 o 
  -3   7   7      102.54      107.29      3.27 o 
  -2   7   7      492.45      479.09      7.62 o 
  -1   7   7       44.56       44.01      2.77 o 
   0   7   7      350.52      317.64      5.05 o 
   1   7   7       85.46       88.28      4.15 o 
   2   7   7        7.25        6.67      1.40 o 
   3   7   7        4.32        4.39      2.00 o 
  -5   8   7       14.93       19.11      3.79 o 
  -4   8   7        2.52        4.21      1.04 o 
  -3   8   7       11.64       11.99      1.42 o 
  -2   8   7      723.47      724.47     13.09 o 
  -1   8   7        0.22        0.21      0.89 o 
   0   8   7       58.41       64.71      2.22 o 
   1   8   7        3.94        7.13      1.31 o 
   2   8   7       29.41       31.74      2.20 o 
   3   8   7       32.90       31.81      3.13 o 
  -5   9   7        5.50        6.46      1.67 o 
  -4   9   7       92.78      100.44      3.10 o 
  -3   9   7       32.60       34.33      2.61 o 
  -2   9   7      279.67      280.06      7.10 o 
  -1   9   7      246.34      242.88      6.56 o 
   0   9   7      807.96      822.05     20.08 o 
   1   9   7        6.13        6.05      1.20 o 
   2   9   7        2.65        3.48      1.23 o 
   3   9   7        0.16        0.42      1.67 o 
  -4  10   7        5.25        6.87      1.37 o 
  -3  10   7       35.32       37.41      3.92 o 
  -2  10   7       16.59       18.34      2.18 o 
  -1  10   7       31.96       29.02      2.80 o 
   0  10   7        0.19        1.32      0.86 o 
   1  10   7        8.93        9.44      1.41 o 
   2  10   7       14.68       17.45      2.73 o 
   3  10   7        2.76        2.49      1.82 o 
  -4  11   7        0.26        1.34      1.14 o 
  -3  11   7        3.34        3.26      1.45 o 
  -2  11   7        8.61       11.34      1.91 o 
  -1  11   7        8.23        9.89      1.82 o 
   0  11   7       12.86       11.52      2.94 o 
   1  11   7        9.11        9.78      1.44 o 
   2  11   7       31.95       22.36      2.04 o 
   3  11   7        0.43       -0.40      1.69 o 
  -4  12   7        2.97        3.67      1.56 o 
  -3  12   7        2.93        3.13      1.45 o 
  -2  12   7      173.61      180.81      5.89 o 
  -1  12   7      264.30      261.45      7.18 o 
   0  12   7       11.26       12.12      1.52 o 
   1  12   7       27.11       29.39      2.46 o 
   2  12   7       36.69       32.43      2.36 o 
   3  12   7        3.03        0.81      1.83 o 
  -4  13   7       14.88       13.83      1.86 o 
  -3  13   7       21.66       23.99      2.68 o 
  -2  13   7      133.09      136.13      5.96 o 
  -1  13   7      166.88      183.39      6.06 o 
   0  13   7       35.00       37.81      2.38 o 
   1  13   7       27.61       29.68      2.13 o 
   2  13   7        2.71        3.21      1.44 o 
   3  13   7        2.13        5.00      2.03 o 
  -4  14   7        1.69        1.74      1.29 o 
  -3  14   7        3.44        4.50      1.63 o 
  -2  14   7       20.10       22.31      2.54 o 
  -1  14   7        4.76        5.22      1.72 o 
   0  14   7       31.02       30.42      2.09 o 
   1  14   7        0.15       -0.85      0.91 o 
   2  14   7        0.20       -0.48      1.21 o 
  -3  15   7        7.21       12.01      3.95 o 
  -2  15   7        8.96        7.83      1.88 o 
  -1  15   7       85.32       80.23      4.13 o 
   0  15   7      171.88      183.99      4.39 o 
   1  15   7        5.89        5.19      1.42 o 
   2  15   7        0.05        1.70      2.55 o 
  -3  16   7       27.84       31.33      3.20 o 
  -2  16   7       62.05       66.88      4.11 o 
  -1  16   7       10.79       10.50      2.06 o 
   0  16   7      124.74      137.19      3.83 o 
   1  16   7        0.05       -1.32      1.01 o 
   2  16   7        2.61        2.62      1.79 o 
  -3  17   7        3.36        3.48      2.44 o 
  -2  17   7        3.02        3.73      1.75 o 
  -1  17   7       14.54       18.82      2.58 o 
   0  17   7       73.78       81.25      3.10 o 
   1  17   7        2.12       -0.58      1.08 o 
   2  17   7        0.11        0.81      2.33 o 
  -3  18   7        7.57        9.48      2.35 o 
  -2  18   7       31.50       34.16      3.35 o 
  -1  18   7        0.24       -0.80      1.42 o 
   0  18   7        2.77        3.11      1.21 o 
   1  18   7        3.80        3.47      1.31 o 
  -2  19   7        1.70        0.75      1.77 o 
  -1  19   7        1.51        2.80      1.77 o 
   0  19   7        2.59        1.98      1.24 o 
   1  19   7       48.19       49.69      2.71 o 
  -1  20   7        2.00        5.24      2.01 o 
   0  20   7        1.83        3.00      1.35 o 
  -4   0   8      607.27      625.09     18.65 o 
  -2   0   8       75.25       72.89      2.46 o 
   0   0   8       70.51       74.42      4.38 o 
   2   0   8      169.42      184.44      8.84 o 
  -5   1   8       23.16       23.13      3.17 o 
  -4   1   8       31.38       33.42      3.10 o 
  -3   1   8       32.30       27.06      1.64 o 
  -2   1   8      191.35      195.96      2.91 o 
  -1   1   8        4.16        1.81      0.79 o 
   0   1   8       75.20       70.74      3.09 o 
   1   1   8        0.33        0.10      1.09 o 
   2   1   8     1310.79     1350.69     36.04 o 
   3   1   8       13.43       14.23      5.48 o 
  -5   2   8       26.09       26.59      3.25 o 
  -4   2   8       68.48       71.70      4.05 o 
  -3   2   8      209.32      208.62      4.00 o 
  -2   2   8        1.08        1.26      1.32 o 
  -1   2   8       38.46       32.05      1.52 o 
   0   2   8       11.05       13.79      1.44 o 
   1   2   8       48.87       49.97      3.19 o 
   2   2   8        8.93        9.45      2.14 o 
   3   2   8        2.02        1.29      2.41 o 
  -5   3   8        2.16        0.52      1.66 o 
  -4   3   8        2.40        1.63      1.47 o 
  -3   3   8       19.38       18.13      1.60 o 
  -2   3   8       17.42       16.99      2.95 o 
  -1   3   8       26.20       21.20      1.34 o 
   0   3   8      256.11      245.72      5.12 o 
   1   3   8      350.88      339.12      7.91 o 
   2   3   8        2.35        2.86      1.62 o 
   3   3   8       22.83       23.88      3.00 o 
  -5   4   8       23.58       21.48      2.98 o 
  -4   4   8        0.91        1.84      2.38 o 
  -3   4   8      320.27      305.37      5.95 o 
  -2   4   8       73.00       78.74      3.49 o 
  -1   4   8      102.42      103.78      2.60 o 
   0   4   8        5.95       10.20      1.33 o 
   1   4   8      106.27      103.59      5.53 o 
   2   4   8        2.41        3.17      1.32 o 
   3   4   8      178.83      189.75      5.37 o 
  -5   5   8       51.66       51.65      4.06 o 
  -4   5   8        9.83        7.83      1.92 o 
  -3   5   8        0.05        0.08      0.77 o 
  -2   5   8      337.99      330.74      8.14 o 
  -1   5   8       37.01       39.29      1.70 o 
   0   5   8      262.90      279.10      5.58 o 
   1   5   8      560.78      581.91      9.41 o 
   2   5   8        6.62        7.30      1.53 o 
   3   5   8      111.92      125.31      5.45 o 
  -5   6   8       19.45       18.77      2.91 o 
  -4   6   8       21.25       21.36      2.06 o 
  -3   6   8        6.67        7.58      1.29 o 
  -2   6   8        0.14        2.78      0.92 o 
  -1   6   8        0.18       -0.12      0.73 o 
   0   6   8      102.71       94.61      3.15 o 
   1   6   8       19.40       24.70      2.05 o 
   2   6   8        6.27        5.51      1.51 o 
   3   6   8       24.43       27.23      3.08 o 
  -4   7   8       28.65       33.77      2.53 o 
  -3   7   8       34.18       34.51      2.09 o 
  -2   7   8      710.88      705.63     13.16 o 
  -1   7   8       24.42       21.95      2.19 o 
   0   7   8        0.81        3.26      1.06 o 
   1   7   8      105.67      110.45      6.10 o 
   2   7   8       14.20       17.35      2.82 o 
   3   7   8        4.84        7.93      2.34 o 
  -4   8   8        0.01        0.50      0.92 o 
  -3   8   8        0.93        1.78      1.89 o 
  -2   8   8       93.74       98.89      4.16 o 
  -1   8   8        7.13        4.61      1.45 o 
   0   8   8      459.45      455.28      6.76 o 
   1   8   8       54.52       56.04      2.71 o 
   2   8   8        1.27        1.19      1.71 o 
   3   8   8       12.09       11.00      2.54 o 
  -4   9   8        1.22        0.23      1.06 o 
  -3   9   8        7.28        3.12      1.35 o 
  -2   9   8      158.79      139.87      5.08 o 
  -1   9   8      147.02      150.48      5.37 o 
   0   9   8       10.70       13.03      1.82 o 
   1   9   8       24.67       23.18      2.00 o 
   2   9   8       11.34        8.66      1.66 o 
   3   9   8        1.16        2.93      1.92 o 
  -4  10   8        0.05        0.05      1.04 o 
  -3  10   8        1.19        0.88      1.24 o 
  -2  10   8        1.07        0.91      1.17 o 
  -1  10   8       57.71       53.28      3.45 o 
   0  10   8      171.33      170.94      6.38 o 
   1  10   8        8.05       12.15      1.66 o 
   2  10   8        4.55        4.42      1.49 o 
   3  10   8        7.49        4.03      2.11 o 
  -4  11   8        1.45        0.49      1.14 o 
  -3  11   8        1.98        1.03      1.30 o 
  -2  11   8       16.24       16.19      2.23 o 
  -1  11   8      943.71      934.77     27.21 o 
   0  11   8       18.45       16.11      1.85 o 
   1  11   8       15.74       14.32      2.33 o 
   2  11   8        1.11        1.86      1.31 o 
  -4  12   8        1.45        4.40      1.48 o 
  -3  12   8        1.26        2.11      1.34 o 
  -2  12   8       21.63       19.68      3.85 o 
  -1  12   8      633.18      654.03     13.34 o 
   0  12   8        4.64        5.07      1.50 o 
   1  12   8        5.00        4.82      1.36 o 
   2  12   8        4.33        4.40      1.48 o 
  -4  13   8        3.78        2.89      1.42 o 
  -3  13   8       11.54        8.10      1.97 o 
  -2  13   8        6.80        5.88      2.24 o 
  -1  13   8      551.59      599.98     12.73 o 
   0  13   8        0.00        0.55      0.98 o 
   1  13   8       18.92       20.54      2.62 o 
   2  13   8       10.53       11.02      1.88 o 
  -3  14   8        3.14        3.71      1.70 o 
  -2  14   8       63.96       62.79      3.85 o 
  -1  14   8      176.72      174.62     15.17 o 
   0  14   8        9.20       10.42      1.64 o 
   1  14   8       23.79       21.54      3.45 o 
   2  14   8        8.19        9.71      1.81 o 
  -3  15   8        1.15       -0.04      2.00 o 
  -2  15   8       33.83       29.06      3.06 o 
  -1  15   8        5.52        2.93      3.00 o 
   0  15   8       25.51       26.06      2.29 o 
   1  15   8        3.90        1.55      1.53 o 
   2  15   8        0.22        0.90      3.45 o 
  -3  16   8        1.81        3.56      1.85 o 
  -2  16   8       10.76        9.70      2.31 o 
  -1  16   8        0.04       -0.10      1.53 o 
   0  16   8      213.07      204.94      5.58 o 
   1  16   8        0.00        0.60      1.43 o 
  -2  17   8      175.72      199.09     11.71 o 
  -1  17   8        0.01        0.61      1.95 o 
   0  17   8       62.41       70.90      3.46 o 
   1  17   8       22.58       20.14      3.07 o 
  -2  18   8       41.56       40.82      5.89 o 
  -1  18   8       32.71       35.12      3.44 o 
   0  18   8       28.07       26.90      3.94 o 
  -1  19   8        1.90        3.33      3.99 o 
  -3   0   9       32.48       34.55      2.77 o 
  -1   0   9       67.65       71.26      3.36 o 
   1   0   9      265.94      264.48     10.08 o 
   3   0   9       23.44       21.53      4.35 o 
  -4   1   9       36.17       41.16      4.54 o 
  -3   1   9        1.16        2.21      1.06 o 
  -2   1   9       13.39        9.15      1.38 o 
  -1   1   9      145.54      110.46      5.41 o 
   0   1   9       20.18       17.42      1.97 o 
   1   1   9       15.93       13.63      2.13 o 
   2   1   9        0.36        2.42      1.93 o 
   3   1   9        7.74        2.30      2.09 o 
  -4   2   9       21.01       23.34      2.85 o 
  -3   2   9       30.91       28.13      2.06 o 
  -2   2   9        0.07        0.19      0.74 o 
  -1   2   9        7.82        5.99      1.11 o 
   0   2   9       11.86       11.27      1.48 o 
   1   2   9       47.28       46.14      3.16 o 
   2   2   9       20.19       19.16      2.65 o 
   3   2   9        0.89        1.87      1.95 o 
  -4   3   9       57.48       50.76      3.75 o 
  -3   3   9        1.53        1.19      1.29 o 
  -2   3   9       38.65       37.36      1.87 o 
  -1   3   9        0.74        1.21      0.93 o 
   0   3   9       41.86       40.08      2.32 o 
   1   3   9       39.48       39.97      2.57 o 
   2   3   9       36.82       38.90      2.70 o 
   3   3   9       67.40       65.05      3.61 o 
  -4   4   9       10.04       11.86      3.29 o 
  -3   4   9      149.13      137.62      4.01 o 
  -2   4   9      112.84      105.49      2.93 o 
  -1   4   9        0.96        0.89      0.85 o 
   0   4   9       58.61       62.10      2.71 o 
   1   4   9      704.46      707.54     11.14 o 
   2   4   9        2.97        6.22      1.64 o 
   3   4   9        0.37        1.79      1.60 o 
  -4   5   9        8.97        8.48      2.17 o 
  -3   5   9       10.85       12.81      1.60 o 
  -2   5   9       31.50       26.31      4.96 o 
  -1   5   9       15.06       15.24      1.66 o 
   0   5   9      135.66      125.20      3.81 o 
   1   5   9       19.46       22.83      2.14 o 
   2   5   9       45.92       47.20      2.92 o 
   3   5   9       96.87      107.84      5.32 o 
  -4   6   9       17.93       18.10      2.62 o 
  -3   6   9        5.55        5.54      1.52 o 
  -2   6   9       43.66       36.34      2.89 o 
  -1   6   9        1.61       -0.31      1.01 o 
   0   6   9       29.40       28.23      2.09 o 
   1   6   9       38.76       28.63      2.32 o 
   2   6   9       10.93       10.87      2.18 o 
   3   6   9        3.21        6.76      2.40 o 
  -4   7   9        4.61        2.99      1.75 o 
  -3   7   9      115.25      103.75      4.47 o 
  -2   7   9       10.30        8.71      3.32 o 
  -1   7   9        8.60        9.67      1.63 o 
   0   7   9      209.01      206.36      8.10 o 
   1   7   9        0.74       -0.40      1.05 o 
   2   7   9        0.06       -0.73      1.18 o 
  -4   8   9        7.32        7.75      1.92 o 
  -3   8   9       30.39       29.44      4.77 o 
  -2   8   9      221.60      220.79      6.72 o 
  -1   8   9        1.78        2.46      1.10 o 
   0   8   9      243.45      252.74      7.40 o 
   1   8   9       33.32       37.30      2.53 o 
   2   8   9       26.29       25.54      2.40 o 
  -4   9   9       13.69       16.61      3.06 o 
  -3   9   9       20.93       23.11      2.62 o 
  -2   9   9       59.50       61.93      3.72 o 
  -1   9   9      180.68      171.73      7.36 o 
   0   9   9      182.47      184.13      5.06 o 
   1   9   9        5.62        5.59      1.51 o 
   2   9   9        0.83       -0.12      1.38 o 
  -4  10   9       11.62       10.89      1.82 o 
  -3  10   9       23.86       25.56      2.72 o 
  -2  10   9        0.05       -0.90      1.97 o 
  -1  10   9        2.70        2.73      1.25 o 
   0  10   9       43.08       43.08      2.71 o 
   1  10   9       97.16      107.35      3.88 o 
   2  10   9        1.46        0.61      1.37 o 
  -4  11   9      139.97      165.06      5.21 o 
  -3  11   9        0.00       -0.66      1.20 o 
  -2  11   9       25.62       26.18      2.83 o 
  -1  11   9        0.79        3.14      1.12 o 
   0  11   9        0.05       -1.05      1.16 o 
   1  11   9        0.00        0.01      1.38 o 
   2  11   9        5.72        6.03      2.46 o 
  -3  12   9        9.52        7.30      1.95 o 
  -2  12   9       66.99       65.37      5.64 o 
  -1  12   9       77.94       83.88      3.17 o 
   0  12   9       22.85       16.87      2.02 o 
   1  12   9       10.99        9.30      2.47 o 
   2  12   9        8.55        9.66      1.90 o 
  -3  13   9        3.54        2.05      1.60 o 
  -2  13   9        4.48        6.86      1.95 o 
  -1  13   9       35.56       39.16      3.44 o 
   0  13   9       24.51       27.48      2.45 o 
   1  13   9        0.25       -0.21      1.45 o 
  -3  14   9        3.39        1.73      1.67 o 
  -2  14   9        0.91        1.35      1.75 o 
  -1  14   9        0.67        2.79      1.64 o 
   0  14   9       24.52       23.52      2.32 o 
   1  14   9        0.09       -0.48      1.37 o 
  -2  15   9       34.37       32.41      3.34 o 
  -1  15   9        7.52        8.08      2.27 o 
   0  15   9      100.37       95.58      4.76 o 
   1  15   9        1.17        1.48      1.67 o 
  -2  16   9       25.05       26.49      3.16 o 
  -1  16   9        4.59        2.44      1.74 o 
   0  16   9        2.09        2.60      1.46 o 
  -1  17   9        0.01       -0.14      1.62 o 
   0  17   9       29.51       26.86      2.59 o 
  -4   0  10        0.74        1.89      2.35 o 
  -2   0  10       48.07       33.60      4.10 o 
   0   0  10       17.54       22.59      3.41 o 
   2   0  10      166.66      170.71      9.03 o 
  -4   1  10      246.15      257.25      8.05 o 
  -3   1  10        6.73        4.62      1.40 o 
  -2   1  10       85.50       79.46      4.17 o 
  -1   1  10       10.94       16.94      1.73 o 
   0   1  10      188.15      176.60      4.75 o 
   1   1  10        0.63        0.40      1.44 o 
   2   1  10      105.03      101.50      5.06 o 
  -4   2  10        8.26       10.52      3.97 o 
  -3   2  10        1.76        3.81      1.29 o 
  -2   2  10      140.23      137.08      3.49 o 
  -1   2  10       74.98       65.45      2.79 o 
   0   2  10       16.49       13.04      1.69 o 
   1   2  10        0.62       -1.32      1.41 o 
   2   2  10       25.95       27.84      3.13 o 
  -4   3  10       80.83       75.92      4.65 o 
  -3   3  10       29.77       28.02      2.75 o 
  -2   3  10      102.84       89.71      2.87 o 
  -1   3  10       39.09       39.36      3.03 o 
   0   3  10       17.02       18.96      2.24 o 
   1   3  10       24.30       23.41      2.37 o 
   2   3  10        7.55        6.63      1.80 o 
  -4   4  10        0.03       -0.06      1.63 o 
  -3   4  10        0.80        1.18      1.35 o 
  -2   4  10      176.54      169.86      5.12 o 
  -1   4  10       20.73       13.68      3.42 o 
   0   4  10        0.50        0.46      1.06 o 
   1   4  10       13.06       12.70      1.93 o 
   2   4  10        2.90        0.40      1.45 o 
  -4   5  10       21.17       21.67      2.95 o 
  -3   5  10       80.68       87.26      4.28 o 
  -2   5  10       41.49       48.01      2.61 o 
  -1   5  10      149.86      140.24      4.93 o 
   0   5  10      149.96      157.92      6.24 o 
   1   5  10       28.24       28.62      3.42 o 
   2   5  10       10.39        9.53      2.65 o 
  -4   6  10        3.50        5.94      3.09 o 
  -3   6  10      101.47      115.93      4.91 o 
  -2   6  10        9.71        8.72      1.72 o 
  -1   6  10        3.51        2.93      1.30 o 
   0   6  10        0.66        3.94      1.60 o 
   1   6  10        5.31        5.00      1.52 o 
   2   6  10        0.70       -1.72      1.41 o 
  -4   7  10       17.21       12.67      3.76 o 
  -3   7  10      226.85      237.03      7.20 o 
  -2   7  10       12.78       11.60      1.46 o 
  -1   7  10       10.55       11.63      1.71 o 
   0   7  10      135.27      131.86      5.48 o 
   1   7  10       14.55       15.01      2.01 o 
   2   7  10        1.02        2.01      2.24 o 
  -4   8  10        2.89        0.60      2.42 o 
  -3   8  10       50.25       54.09      5.29 o 
  -2   8  10        6.80        7.50      2.72 o 
  -1   8  10       37.42       35.14      2.54 o 
   0   8  10       22.33       28.58      3.05 o 
   1   8  10        2.03        1.03      1.34 o 
   2   8  10        5.90        3.96      1.72 o 
  -3   9  10      130.04      146.73      6.13 o 
  -2   9  10        2.90        3.90      1.73 o 
  -1   9  10       49.37       47.17      2.87 o 
   0   9  10        7.83        9.27      3.02 o 
   1   9  10       77.52       83.79      3.64 o 
  -3  10  10       39.44       41.60      5.12 o 
  -2  10  10       11.96       15.26      2.46 o 
  -1  10  10        0.04       -1.49      1.04 o 
   0  10  10       21.57       18.73      2.71 o 
   1  10  10        5.35        3.66      1.88 o 
  -3  11  10        8.72        7.46      2.09 o 
  -2  11  10        0.77        3.58      1.71 o 
  -1  11  10       33.87       37.70      2.79 o 
   0  11  10        1.25        1.38      1.52 o 
   1  11  10       12.20       15.49      2.61 o 
  -3  12  10       22.45       20.60      2.88 o 
  -2  12  10       26.76       26.39      3.15 o 
  -1  12  10       95.80       90.46      3.84 o 
   0  12  10        2.02        0.94      1.56 o 
   1  12  10        1.38        3.75      1.86 o 
  -2  13  10       14.07        7.78      2.13 o 
  -1  13  10        8.30       10.29      1.86 o 
   0  13  10        0.25        1.98      1.47 o 
  -2  14  10        1.46        0.54      2.06 o 
  -1  14  10       32.07       40.21      3.27 o 
   0  14  10        0.62        1.56      1.42 o 
  -1  15  10       21.60       19.79      3.04 o 
  -3   0  11        0.51       -0.79      2.07 o 
  -1   0  11      141.18      135.92      5.36 o 
   1   0  11       64.21       50.44      5.44 o 
  -3   1  11        8.42        2.29      1.76 o 
  -2   1  11        5.93        5.56      1.91 o 
  -1   1  11      377.98      356.76      7.50 o 
   0   1  11        7.48        5.29      1.51 o 
   1   1  11       63.49       67.03      4.11 o 
  -3   2  11        0.05       -0.48      2.00 o 
  -2   2  11        0.39        0.43      1.52 o 
  -1   2  11      126.79      125.40      5.23 o 
   0   2  11        2.09        3.98      1.40 o 
   1   2  11        3.10        4.90      1.60 o 
  -3   3  11       19.89       20.99      2.80 o 
  -2   3  11       80.76       77.20      3.89 o 
  -1   3  11        2.85        1.98      1.56 o 
   0   3  11       19.84       20.69      2.12 o 
   1   3  11       57.89       64.95      3.40 o 
  -3   4  11       26.85       24.84      5.84 o 
  -2   4  11       32.34       29.76      2.03 o 
  -1   4  11       14.29       12.11      2.50 o 
   0   4  11       87.82       87.65      4.17 o 
   1   4  11        3.92        2.21      1.57 o 
  -3   5  11       39.56       45.81      5.16 o 
  -2   5  11       47.23       48.35      2.80 o 
  -1   5  11        4.39        2.16      1.46 o 
   0   5  11      117.58      125.91      5.58 o 
   1   5  11       20.41       19.21      2.34 o 
  -3   6  11        7.13        5.92      2.97 o 
  -2   6  11        7.22        8.17      1.56 o 
  -1   6  11        9.16       10.19      2.16 o 
   0   6  11       30.96       29.11      3.19 o 
   1   6  11        0.85        0.63      1.50 o 
  -3   7  11        0.16       -1.27      2.21 o 
  -2   7  11       18.95       12.71      2.00 o 
  -1   7  11        1.10       -1.15      1.39 o 
   0   7  11       25.44       34.62      3.37 o 
   1   7  11        0.03        0.07      1.39 o 
  -3   8  11       20.19       15.79      3.24 o 
  -2   8  11        9.56       11.41      1.84 o 
  -1   8  11       47.94       43.34      2.84 o 
   0   8  11       18.61       15.76      3.51 o 
   1   8  11       23.52       25.69      6.58 o 
  -3   9  11        1.70        0.79      1.73 o 
  -2   9  11       81.89       87.18      3.84 o 
  -1   9  11        2.89        2.43      1.43 o 
   0   9  11        3.23        2.19      1.79 o 
   1   9  11        7.98        4.14      3.98 o 
  -2  10  11        0.08        2.21      1.43 o 
  -1  10  11       52.03       53.74      3.81 o 
   0  10  11        2.57        0.20      1.75 o 
  -2  11  11       52.68       67.27      3.64 o 
  -1  11  11        0.07       -0.15      1.39 o 
   0  11  11        1.19        0.88      1.86 o 
  -1  12  11       20.00       21.29      3.42 o 
  -2   0  12       48.62       37.63      5.32 o 
   0   0  12        0.00        1.20      1.77 o 
  -3   1  12        4.54       -0.40      1.77 o 
  -2   1  12       44.27       44.89      3.81 o 
  -1   1  12        7.49        6.62      3.62 o 
   0   1  12        1.03        1.46      1.43 o 
  -3   2  12        1.24        2.16      3.80 o 
  -2   2  12        0.14        1.86      1.76 o 
  -1   2  12        1.72       -0.09      1.29 o 
   0   2  12        0.39        0.02      1.41 o 
  -2   3  12       41.10       37.47      3.64 o 
  -1   3  12        4.44        8.04      2.13 o 
   0   3  12       13.95       13.33      2.56 o 
  -2   4  12       22.67       15.03      2.80 o 
  -1   4  12        7.63        4.10      2.02 o 
   0   4  12        0.16        0.41      1.71 o 
  -2   5  12        3.86        2.20      1.73 o 
  -1   5  12        3.57        7.99      2.05 o 
   0   5  12      103.62      105.29     11.03 o 
  -2   6  12        0.38       -0.41      1.33 o 
  -1   6  12       25.41       24.34      3.11 o 
   0   6  12       21.98       24.39      3.21 o 
  -2   7  12        1.36        1.71      1.37 o 
  -1   7  12       11.61       11.46      4.04 o 
  -1   8  12       10.28        9.05      2.27 o 
                                                 
